# Supplementary material for: Genomic and Phenotypic Characterization of Experimentally Selected Resistant Leishmania donovani Reveals a Role for Dynamin-1-Like Protein in the Mechanism of Resistance to a Novel Antileishmanial Compound
Source: mBio. 2022 Jan 11;13(1):e03264-21. doi: 10.1128/mbio.03264-21 (PMC8749414; doi:10.1128/mbio.03264-21)
Supplement: DATA SET S1 [file mbio.03264-21-sd001.xlsx]

## Sheet: S1A_IC50
Summary of all IC50 values (µM) observed in promastigotes for all compounds and in amastigotes for compound TCMDC-14345, as shown in Fig S2
Compound	WT	D1	D1 no drug
TCMDC-143345 (promastigotes)	1.6	31.4	24.2
Standard deviation	0.5	12.1	11.5
TCMDC-143345 (amastigotes)	1.7	29.8	NA
Standard deviation	1.5	11.7	NA
Sb(III)	158.8	194.6	177.4
Standard deviation	82.6	153.3	107.4
DNDI-6690	0.09	0.5	1.0
Standard deviation	1.8	1.0	1.8
MIL	10.2	2.4	7.5
Standard deviation	3.8	0.8	2.0
AmphoB	0.19	0.18	0.17
Standard deviation	0.09	0.04	0.07
Summary of resistance selection rounds at which DNA extraction was undertaken, the corresponding selection pressure with TCMDC-143345 and IC50. Controls WT and DMSO were maintained in vitro in parallel to the drug resistance selection, without and with DMSO, respectively: DNA was extracted from both controls in all sets except set 4.
Sample name	Date	WT	DMSO	Selection	IC50	C	D
				Concentration
Set 1	Round 2	✔	✔	0.2 μM	2.5μM	✔	✔
Set 2	Round 4	✔	✔	2μM	2.6μM	✔	✔
Set 3	Round 5	✔	✔	4 μM	C 3.8 μM	✔
					D 4.4 μM		✔
Set 4	Round 7			5-6 μM	C 5.7 μM	✔
					D1 12.5 μM		✔
					D2 6 μM		✔
					D3 9 μM		✔
					D4 10 μM		✔
Set 5	Round 8	✔	✔	8 μM C, 10 µM D	C 6.8 μM	✔
					D1 12.5 μM		✔
					D2 10.5 μM		✔
					D3 11 μM		✔
					D4 11 μM		✔
Set 6	Round 9	✔	✔	12 μM C, 18 µM D	C 16 μM	✔
					D1 27 μM		✔
					D2 16.3 μM		✔
					D3 24.3 μM		✔
					D4 25.2 μM		✔
Set 7	Round 10	✔	✔	12 μM C, 25 µM D	C 9.6 μM	✔
					D1 55 μM		✔
					D3 33.7 μM		✔

## Sheet: S1B_SNPs
						Alternative allele frequency
	S2_WT	S3_WT	S5_WT	S6_WT	S7_WT	S1_DMSO	S2_DMSO	S3_DMSO	S5_DMSO	S6_DMSO	S7_DMSO	S1_C	S2_C	S3_C	S4_C	S5_C	S6_C	S7_C	S1_D	S2_D	S3_D		S4_D1	S5_D1	S6_D1	S7_D1	S1_D	S2_D	S3_D	S4_D2	S5_D2	S6_D2	S1_D	S2_D	S3_D	S4_D3	S5_D3	S6_D3	S7_D3	S1_D	S2_D	S3_D	S4_D4	S5_D4	S6_D4
Ld29:999029:C:A:30873.9:PASS:A:missense:MODERATE:LdBPK_290029300:LdBPK_290029300:Ld29;998891;1000993;dynamin-1-likeprotein	0	0	0	0	0	0	0.042	0	0	0	0	0.016	0.014	0	0.009	0	0.019	0	0	0	0.018	0.014	0.985	1	1	1	0	0	0.018	0.902	1	0.952	0	0	0.018	0.983	1	1	1	0	0	0.018	1	0.983	1
Ld36:2488661:G:A:24072.7:PASS:A:missense:MODERATE:TOR1:LdBPK_360074400:Ld36;2488009;2495850;targetofrapamycin_TOR_kinase1,putative	0.558	0.438	0.443	0.426	0.397	0.556	0.597	0.478	0.387	0.486	0.569	0.387	0.132	0.446	0.632	0.492	0.397	0	0.569	0.243	0.048	0.403	0.015	0.021	0	0	0.569	0.243	0.048	0	0	0	0.569	0.243	0.048	0	0	0	0	0.569	0.243	0.048	0	0	0
Ld32:304318:T:C:12368.7:PASS:C:upstream_gene:MODIFIER:CYC2:LdBPK_320013600:Ld32;305122;305616;CYC2-likecyclin,putative	0	0	0	0	0	0	0	0	0	0	0	0.029	0	0	0	0	0	0	0.051	0	0.038	0	0.519	0.583	0.429	0.442	0.051	0	0.038	0.475	0.547	0.404	0.051	0	0.038	0.423	0.538	0.574	0.383	0.051	0	0.038	0.558	0.415	0.577
Ld19:161157:C:G:9929.67:PASS:G:downstream_gene:MODIFIER:LdBPK_190009300:LdBPK_190009300:Ld19;154973;160549;proteinkinase,putative	0.015	0	0	0	0	0.015	0	0	0	0	0	0.016	0	0	0	0	0	0	0	0	0.018	0	0.482	0.382	0.442	0.547	0	0	0.018	0.538	0.441	0.383	0	0	0.018	0.431	0.406	0.368	0.556	0	0	0.018	0.435	0.625	0.404
Ld25:416582:C:T:15051.1:PASS:T:upstream_gene:MODIFIER:MGT2:LdBPK_250016900:Ld25;415229;416470;MGT2magnesiumtransporter	0	0.016	0	0	0	0.016	0	0	0	0	0	0	0	0	0	0	0	0	0.019	0	0.109	0	0.519	0.357	0.531	0.5	0.019	0	0.109	0.439	0.509	0.439	0.019	0	0.109	0.467	0.448	0.6	0.611	0.019	0	0.109	0.434	0.468	0.484
Ld36:2482306:C:T:70973.2:PASS:T:upstream_gene:MODIFIER:LdBPK_360074100:LdBPK_360074100:Ld36;2478275;2479978;glucosetransporter2	0.526	0.484	0.532	0.466	0.477	0.381	0.526	0.44	0.491	0.511	0.552	0.493	0.854	0.647	0.515	0.534	0.645	1	0.5	0.745	0.926	0.419	1	1	1	1	0.5	0.745	0.926	1	1	1	0.5	0.745	0.926	1	1	1	0.985	0.5	0.745	0.926	1	1	1
Ld29:999841:G:A:804.41:PASS:A:missense:MODERATE:LdBPK_290029300:LdBPK_290029300:Ld29;998891;1000993;dynamin-1-likeprotein	0	0	0	0	0	0	0	0	0	0	0	0	0	0	0	0	0	0	0	0	0.5	0	0.019	0	0	0	0	0	0.5	0.068	0	0	0	0	0.5	0.019	0	0	0	0	0	0.5	0	0	0
Ld34:453220:G:T:4410.95:PASS:T:downstream_gene:MODIFIER:LdBPK_340016000:LdBPK_340016000:Ld34;450182;450763;amastin-likeprotein	0.132	0.095	0.295	0.449	0.449	0.068	0.02	0.019	0.111	0	0.017	0.044	0.038	0	0.037	0.049	0.073	0	0.06	0.13	0.482	0.061	0.021	0.02	0	0.021	0.06	0.13	0.482	0.103	0.08	0	0.06	0.13	0.482	0.036	0.018	0.023	0.043	0.06	0.13	0.482	0.017	0.019	0
Ld36:1493562:G:C:871.4:PASS:C:upstream_gene:MODIFIER:LdBPK_360047600:LdBPK_360047600:Ld36;1494031;1495917;glycyltRNAsynthetase,putative	0	0	0	0	0	0	0	0	0	0.015	0	0	0	0	0	0	0	0	0	0.022	0.475	0	0	0	0	0	0	0.022	0.475	0	0	0	0	0.022	0.475	0.033	0	0	0	0	0.022	0.475	0	0	0
Ld04:415874:T:C:758.4:PASS:C:synonymous:LOW:LdBPK_040016600:LdBPK_040016600:Ld04;414608;416797;hypotheticalprotein,conserved	0	0	0	0	0	0	0	0	0	0	0	0	0	0	0	0	0	0	0.018	0	0.442	0	0	0	0	0.015	0.018	0	0.442	0.044	0	0	0.018	0	0.442	0	0.016	0	0	0.018	0	0.442	0	0	0
Ld16:247402:C:T:17827.7:PASS:T:missense:MODERATE:LdBPK_160012400:LdBPK_160012400:Ld16;247112;248701;hypotheticalprotein,conserved	0	0.013	0	0	0	0	0	0.01	0	0	0	0	0	0	0	0	0	0	0	0.01	0.067	0	0.397	0.414	0.312	0.38	0	0.01	0.067	0.317	0.427	0.387	0	0.01	0.067	0.356	0.355	0.326	0.375	0	0.01	0.067	0.371	0.378	0.296
Ld18:551083:C:G:9458.31:PASS:G:downstream_gene:MODIFIER:LdBPK_180018500:LdBPK_180018500:Ld18;548327;550096;cholinephosphatecytidylyltransferaseA,putative	0.686	0.741	0.677	0.484	0.55	0.407	0.581	0.538	0.419	0.5	0.585	0.465	0.438	0.364	0.606	0.516	0.625	0.6	0.375	0.357	0.759	0.605	0.606	0.625	0.625	0.484	0.375	0.357	0.759	0.606	0.559	0.5	0.375	0.357	0.759	0.5	0.5	0.636	0.677	0.375	0.357	0.759	0.577	0.714	0.464
Ld36:2593651:A:G:57261.7:PASS:G:synonymous:LOW:LdBPK_360077600:LdBPK_360077600:Ld36;2593195;2594967;hypotheticalprotein,conserved	0.583	0.647	0.404	0.407	0.492	0.311	0.463	0.468	0.561	0.375	0.491	0.389	0.852	0.615	0.485	0.412	0.593	1	0.605	0.702	0.951	0.452	0.982	0.965	1	1	0.605	0.702	0.951	1	1	1	0.605	0.702	0.951	1	1	1	1	0.605	0.702	0.951	1	1	1
Ld03:392165:G:T:859.51:PASS:T:upstream_gene:MODIFIER:LdBPK_030014800:LdBPK_030014800:Ld03;387586;388563;MORNrepeat,putative	0.077	0.143	0.333	0.143	0	0.2	0.25	0.077	0.125	0.154	0.091	0.182	0.125	0.1	0.2	0.167	0.167	0.143	0.222	0.364	0	0.125	0.357	0.1	0	0.3	0.222	0.364	0	0.143	0.154	0.048	0.222	0.364	0	0.25	0	0.111	0.15	0.222	0.364	0	0	0.2	0
Ld36:2622412:C:G:1723.61:PASS:G:upstream_gene:MODIFIER:LdBPK_360078400:LdBPK_360078400:Ld36;2618122;2620377;hypotheticalprotein,conserved	0.138	0.375	0.409	0.24	0.303	0.2	0.179	0.043	0.29	0.32	0.05	0.19	0.314	0.067	0.094	0.179	0.36	0.474	0.125	0.087	0.167	0.167	0.091	0.235	0.207	0.217	0.125	0.087	0.167	0.13	0.2	0.45	0.125	0.087	0.167	0.125	0.2	0.1	0.471	0.125	0.087	0.167	0.263	0.059	0.273
Ld19:615388:G:T:980.27:PASS:T:upstream_gene:MODIFIER:LdBPK_190020200:LdBPK_190020200:Ld19;616815;617309;hypotheticalprotein,conserved	0.154	0.059	0.091	0.077	0.381	0.273	0.1	0.25	0	0.071	0.071	0.167	0.333	0.214	0.333	0.1	0.091	0.167	0.333	0.071	0	0.083	0.217	0.2	0.3	0.25	0.333	0.071	0	0.067	0	0	0.333	0.071	0	0.105	0.077	0.133	0.143	0.333	0.071	0	0.133	0.154	0.267
Ld19:225715:C:A:6769.85:PASS:A:upstream_gene:MODIFIER:LdBPK_190011100:LdBPK_190011100:Ld19;229185;230390;metallo-peptidase,ClanMG,FamilyM24	0.35	0.5	0.565	0.5	0.48	0.632	0.565	0.474	0.706	0.556	0.579	0.5	0.765	0.882	0.529	0.5	0.579	0.619	0.7	0.478	0.737	0.35	0.704	0.682	0.789	0.65	0.7	0.478	0.737	0.478	0.412	0.647	0.7	0.478	0.737	0.594	0.75	0.579	0.778	0.7	0.478	0.737	0.609	0.429	0.522
Ld05:472598:A:C:2481.75:PASS:C:downstream_gene:MODIFIER:LdBPK_050021300:LdBPK_050021300:Ld05;468347;470236;adenylatecyclaseregulatoryprotein-likeprotein	0.367	0.379	0.419	0.345	0.371	0.351	0.366	0.262	0.414	0.484	0.379	0.4	0.36	0.318	0.22	0.216	0.227	0.185	0.286	0.318	0.389	0.429	0.333	0.235	0.375	0.324	0.286	0.318	0.389	0.067	0.333	0.375	0.286	0.318	0.389	0.231	0.2	0.379	0.353	0.286	0.318	0.389	0.241	0.281	0.324
Ld36:1135356:G:C:3468.11:PASS:C:upstream_gene:MODIFIER:LdBPK_360035200:LdBPK_360035200:Ld36;1130166;1132982;transportin2-likeprotein	0.371	0.258	0.324	0.194	0.391	0.268	0.357	0.469	0.312	0.216	0.316	0.333	0.25	0.346	0.364	0.289	0.296	0.355	0.417	0.118	0.25	0.238	0.395	0.4	0.364	0.259	0.417	0.118	0.25	0.184	0.438	0.273	0.417	0.118	0.25	0.359	0.533	0.235	0.353	0.417	0.118	0.25	0.31	0.37	0.5
Ld18:551111:C:G:5301.44:PASS:G:upstream_gene:MODIFIER:LdBPK_180018600:LdBPK_180018600:Ld18;556093;558396;hypotheticalprotein,conserved	0.364	0.357	0.484	0.312	0.405	0.219	0.367	0.5	0.3	0.429	0.395	0.295	0.351	0.424	0.368	0.303	0.359	0.406	0.317	0.324	0.533	0.311	0.303	0.259	0.222	0.281	0.317	0.324	0.533	0.222	0.424	0.321	0.317	0.324	0.533	0.345	0.414	0.306	0.423	0.317	0.324	0.533	0.406	0.312	0.31
Ld04:60740:T:C:6826.43:PASS:C:upstream_gene:MODIFIER:LdBPK_040007000:LdBPK_040007000:Ld04;62029;63543;surfaceantigen-likeprotein	0.207	0.323	0.4	0.2	0.3	0.25	0.174	0.24	0.211	0.167	0.267	0.353	0.36	0.316	0.154	0.423	0.286	0.267	0.25	0.125	0.208	0.125	0.182	0.333	0.2	0.391	0.25	0.125	0.208	0.364	0.136	0.056	0.25	0.125	0.208	0.261	0.407	0.32	0.158	0.25	0.125	0.208	0.412	0.19	0.389
Ld13:142086:C:G:5462.98:PASS:G:upstream_gene:MODIFIER:LdBPK_130009100:LdBPK_130009100:Ld13;136758;137123;Alba,putative	0.391	0.321	0.366	0.333	0.378	0.306	0.512	0.452	0.419	0.381	0.356	0.306	0.378	0.432	0.25	0.227	0.279	0.386	0.219	0.452	0.174	0.409	0.289	0.455	0.375	0.39	0.219	0.452	0.174	0.425	0.325	0.476	0.219	0.452	0.174	0.368	0.333	0.325	0.516	0.219	0.452	0.174	0.364	0.486	0.414
Ld18:550547:C:G:3367.76:PASS:G:downstream_gene:MODIFIER:LdBPK_180018500:LdBPK_180018500:Ld18;548327;550096;cholinephosphatecytidylyltransferaseA,putative	0.32	0.333	0.424	0.275	0.333	0.415	0.308	0.28	0.484	0.348	0.364	0.296	0.514	0.344	0.343	0.37	0.37	0.333	0.484	0.321	0.276	0.375	0.444	0.231	0.25	0.462	0.484	0.321	0.276	0.303	0.244	0.182	0.484	0.321	0.276	0.476	0.4	0.308	0.312	0.484	0.321	0.276	0.452	0.345	0.381
Ld16:460332:T:C:11896.7:PASS:C:upstream_gene:MODIFIER:LdBPK_160017600:LdBPK_160017600:Ld16;453048;457370;Calcium-dependentchannel,7TMregion,putativephosphate,putative	0.435	0.682	0.571	0.586	0.489	0.524	0.5	0.575	0.568	0.5	0.574	0.456	0.586	0.577	0.5	0.667	0.733	0.652	0.447	0.611	0.366	0.676	0.545	0.467	0.568	0.6	0.447	0.611	0.366	0.667	0.529	0.622	0.447	0.611	0.366	0.667	0.489	0.5	0.65	0.447	0.611	0.366	0.5	0.633	0.767
Ld24:38036:A:G:3947.24:PASS:G:upstream_gene:MODIFIER:LdBPK_240006500:LdBPK_240006500:Ld24;38557;39282;Phosducin,putative	0.367	0.438	0.4	0.414	0.261	0.263	0.481	0.462	0.613	0.514	0.353	0.432	0.412	0.304	0.37	0.296	0.391	0.393	0.577	0.346	0.519	0.346	0.194	0.4	0.548	0.333	0.577	0.346	0.519	0.28	0.519	0.324	0.577	0.346	0.519	0.294	0.481	0.324	0.486	0.577	0.346	0.519	0.4	0.433	0.448
Ld23:260953:T:G:2847.93:PASS:G:upstream_gene:MODIFIER:LdBPK_230013100:LdBPK_230013100:Ld23;255344;258478;ubiquitin-activatingenzymeE1,putative	0.385	0.409	0.231	0.357	0.48	0.452	0.522	0.276	0.44	0.455	0.4	0.542	0.415	0.308	0.433	0.333	0.25	0.333	0.522	0.278	0.333	0.4	0.391	0.345	0.308	0.536	0.522	0.278	0.333	0.472	0.227	0.36	0.522	0.278	0.333	0.483	0.375	0.452	0.526	0.522	0.278	0.333	0.526	0.355	0.529
Ld05:472916:T:C:4333.02:PASS:C:downstream_gene:MODIFIER:LdBPK_050021300:LdBPK_050021300:Ld05;468347;470236;adenylatecyclaseregulatoryprotein-likeprotein	0.526	0.429	0.458	0.389	0.278	0.167	0.312	0.4	0.478	0.5	0.526	0.25	0.526	0.471	0.385	0.5	0.409	0.25	0.458	0.462	0.25	0.421	0.379	0.333	0.429	0.571	0.458	0.462	0.25	0.417	0.545	0.5	0.458	0.462	0.25	0.65	0.478	0.393	0.444	0.458	0.462	0.25	0.562	0.5	0.526
Ld22:525170:A:G:3746.45:PASS:G:upstream_gene:MODIFIER:LdBPK_220017600:LdBPK_220017600:Ld22;525522;530426;hypotheticalprotein,conserved	0.237	0.143	0.395	0.351	0.349	0.514	0.25	0.5	0.462	0.269	0.306	0.393	0.346	0.382	0.412	0.435	0.354	0.32	0.4	0.4	0.5	0.429	0.343	0.364	0.448	0.4	0.4	0.4	0.5	0.4	0.382	0.219	0.4	0.4	0.5	0.281	0.321	0.478	0.379	0.4	0.4	0.5	0.423	0.257	0.296
Ld34:309951:T:C:1464.13:PASS:C:downstream_gene:MODIFIER:ABCC8:LdBPK_340012300:Ld34;301988;308254;ATP-bindingcassetteproteinsubfamilyC,member8,putative	0.24	0.103	0.184	0.125	0.091	0.227	0.273	0.2	0.091	0.128	0.154	0.071	0.208	0.119	0.14	0.16	0.271	0.2	0.157	0.174	0.333	0.25	0.127	0.171	0.167	0.089	0.157	0.174	0.333	0.098	0.054	0.097	0.157	0.174	0.333	0.188	0.139	0.25	0.161	0.157	0.174	0.333	0.171	0.059	0.213
Ld01:931:C:T:1064.68:PASS:T:downstream_gene:MODIFIER:LdBPK_010005000:LdBPK_010005000:Ld01;4561;5562;Proteinofunknownfunction_DUF2946_,putative	0.176	0.118	0.222	0.25	0.067	0.4	0	0	0.238	0.2	0.062	0.222	0.125	0	0.05	0.133	0	0.2	0	0.059	0.15	0.235	0.048	0.077	0.375	0	0	0.059	0.15	0.043	0	0.278	0	0.059	0.15	0.118	0.222	0.091	0.261	0	0.059	0.15	0.167	0.105	0.053
Ld36:18625:A:G:4290.06:PASS:G:upstream_gene:MODIFIER:LdBPK_360005200:LdBPK_360005200:Ld36;14669;15127;hypotheticalprotein,conserved	0.395	0.367	0.276	0.346	0.472	0.316	0.4	0.286	0.244	0.282	0.286	0.308	0.308	0.406	0.302	0.415	0.161	0.44	0.3	0.267	0.417	0.41	0.364	0.286	0.333	0.389	0.3	0.267	0.417	0.39	0.528	0.452	0.3	0.267	0.417	0.22	0.486	0.394	0.333	0.3	0.267	0.417	0.433	0.185	0.5
Ld20:233757:G:C:2377.04:PASS:C:upstream_gene:MODIFIER:LdBPK_200011600:LdBPK_200011600:Ld20;233976;237629;hypotheticalprotein,conserved	0.36	0.409	0.219	0.314	0.444	0.217	0.323	0.259	0.259	0.389	0.257	0.222	0.361	0.381	0.323	0.286	0.276	0.286	0.27	0.105	0.36	0.379	0.171	0.31	0.37	0.136	0.27	0.105	0.36	0.27	0.269	0.222	0.27	0.105	0.36	0.333	0.364	0.207	0.37	0.27	0.105	0.36	0.226	0.296	0.333
Ld27:121027:A:G:2774.92:PASS:G:upstream_gene:MODIFIER:LdBPK_270009200:LdBPK_270009200:Ld27;122058;123890;hypotheticalprotein,conserved	0.115	0.286	0.081	0.121	0.143	0.029	0.24	0.083	0.111	0.156	0.031	0.212	0.071	0.079	0.078	0.125	0.208	0.036	0.147	0.25	0.28	0.161	0.167	0.08	0.121	0.154	0.147	0.25	0.28	0.19	0.207	0.032	0.147	0.25	0.28	0.135	0.12	0.217	0.125	0.147	0.25	0.28	0.045	0.071	0.32
Ld18:551086:C:T:8230.49:PASS:T:downstream_gene:MODIFIER:LdBPK_180018500:LdBPK_180018500:Ld18;548327;550096;cholinephosphatecytidylyltransferaseA,putative	0.545	0.6	0.531	0.531	0.538	0.414	0.448	0.525	0.324	0.406	0.452	0.419	0.526	0.371	0.543	0.517	0.59	0.5	0.462	0.385	0.633	0.488	0.457	0.581	0.458	0.581	0.462	0.385	0.633	0.515	0.5	0.444	0.462	0.385	0.633	0.379	0.5	0.472	0.581	0.462	0.385	0.633	0.538	0.63	0.357
Ld08:202423:T:C:9061.16:PASS:C:upstream_gene:MODIFIER:LdBPK_080010200:LdBPK_080010200:Ld08;202791;205313;ribose-phosphatepyrophosphokinase,putative	0.5	0.696	0.621	0.514	0.387	0.632	0.75	0.48	0.542	0.595	0.552	0.561	0.385	0.655	0.481	0.542	0.406	0.619	0.656	0.594	0.609	0.5	0.583	0.581	0.459	0.536	0.656	0.594	0.609	0.414	0.6	0.444	0.656	0.594	0.609	0.667	0.5	0.519	0.694	0.656	0.594	0.609	0.517	0.667	0.55
Ld29:83079:T:G:2539.51:PASS:G:upstream_gene:MODIFIER:LdBPK_290007100:LdBPK_290007100:Ld29;77214;78830;RIO1family,putative	0.222	0.567	0.357	0.24	0.214	0.324	0.333	0.222	0.379	0.107	0.333	0.208	0.273	0.405	0.306	0.407	0.364	0.367	0.303	0.208	0.214	0.36	0.417	0.273	0.25	0.389	0.303	0.208	0.214	0.45	0.385	0.409	0.303	0.208	0.214	0.217	0.24	0.538	0.45	0.303	0.208	0.214	0.278	0.357	0.391
Ld03:392144:C:T:4625:PASS:T:upstream_gene:MODIFIER:LdBPK_030014800:LdBPK_030014800:Ld03;387586;388563;MORNrepeat,putative	0.158	0.412	0.333	0.321	0.25	0.353	0.45	0.15	0.364	0.125	0.333	0.37	0.211	0.36	0.231	0.357	0.346	0.133	0.235	0.182	0.118	0.312	0.4	0.318	0.111	0.35	0.235	0.182	0.118	0.25	0.36	0.242	0.235	0.182	0.118	0.15	0.143	0.229	0.333	0.235	0.182	0.118	0.222	0.312	0.118
Ld02:264130:A:G:1760.2:PASS:G:upstream_gene:MODIFIER:LdBPK_020010900:LdBPK_020010900:Ld02;258256;260847;hypotheticalprotein,conserved	0.318	0.161	0.286	0.227	0.303	0.235	0.324	0.158	0.207	0.2	0.385	0.259	0.222	0.045	0.24	0.409	0.233	0.276	0.172	0.28	0.238	0.143	0.1	0.105	0.3	0.229	0.172	0.28	0.238	0.308	0.095	0.069	0.172	0.28	0.238	0.1	0.25	0.056	0.3	0.172	0.28	0.238	0.125	0.219	0.125
Ld26:461286:G:T:4664.09:PASS:T:upstream_gene:MODIFIER:LdBPK_260018700:LdBPK_260018700:Ld26;462060;463874;hypotheticalprotein,conserved	0.062	0.055	0.255	0.3	0.337	0.03	0.065	0.02	0.011	0.12	0.021	0	0.048	0.043	0.038	0.039	0.022	0.02	0.043	0.026	0.25	0.012	0.019	0.012	0.048	0.023	0.043	0.026	0.25	0.02	0.012	0.041	0.043	0.026	0.25	0.025	0.011	0.032	0.022	0.043	0.026	0.25	0.087	0.06	0.022
Ld11:591444:C:T:5860.79:PASS:T:downstream_gene:MODIFIER:LdBPK_110019800:LdBPK_110019800:Ld11;584960;586816;hypotheticalprotein,conserved	0.245	0.333	0.333	0.296	0.23	0.289	0.311	0.254	0.31	0.2	0.234	0.308	0.258	0.227	0.259	0.259	0.222	0.246	0.281	0.365	0.214	0.308	0.305	0.368	0.25	0.229	0.281	0.365	0.214	0.214	0.127	0.286	0.281	0.365	0.214	0.278	0.242	0.414	0.453	0.281	0.365	0.214	0.351	0.259	0.263
Ld34:1758102:T:C:43218.5:PASS:C:upstream_gene:MODIFIER:LdBPK_340048800:LdBPK_340048800:Ld34;1758718;1759992;GRIPdomaincontainingprotein,putative	0.576	0.54	0.63	0.48	0.519	0.492	0.377	0.4	0.56	0.536	0.404	0.564	0.594	0.706	0.702	0.611	0.4	0.44	0.508	0.517	0.6	0.56	0.542	0.478	0.5	0.479	0.508	0.517	0.6	0.367	0.4	0.439	0.508	0.517	0.6	0.611	0.458	0.556	0.424	0.508	0.517	0.6	0.537	0.48	0.426
Ld14:54013:G:A:45906.5:PASS:A:missense:MODERATE:LdBPK_140006700:LdBPK_140006700:Ld14;52692;54206;carboxypeptidase,putative	0.525	0.39	0.5	0.434	0.5	0.522	0.477	0.5	0.492	0.462	0.492	0.582	0.509	0.536	0.514	0.481	0.509	0.413	0.594	0.682	0.467	0.477	0.423	0.507	0.538	0.35	0.594	0.682	0.467	0.463	0.456	0.451	0.594	0.682	0.467	0.509	0.484	0.477	0.475	0.594	0.682	0.467	0.418	0.407	0.578
Ld03:253875:C:T:27870.5:PASS:T:downstream_gene:MODIFIER:LdBPK_030011400:LdBPK_030011400:Ld03;246824;249220;hypotheticalprotein,conserved	0.45	0.444	0.409	0.571	0.604	0.379	0.491	0.375	0.462	0.519	0.507	0.464	0.393	0.548	0.476	0.443	0.37	0.433	0.519	0.404	0.34	0.549	0.294	0.323	0.429	0.325	0.519	0.404	0.34	0.288	0.362	0.441	0.519	0.404	0.34	0.295	0.338	0.411	0.244	0.519	0.404	0.34	0.377	0.443	0.264
Ld19:31940:T:A:39477.6:PASS:A:upstream_gene:MODIFIER:PEX13:LdBPK_190006300:Ld19;25941;27200;peroxin13,putative	0.357	0.435	0.443	0.519	0.603	0.432	0.345	0.5	0.548	0.463	0.42	0.418	0.5	0.465	0.415	0.408	0.544	0.433	0.438	0.394	0.556	0.5	0.509	0.441	0.471	0	0.438	0.394	0.556	0.452	0.62	0.426	0.438	0.394	0.556	0.5	0.619	0.375	0.407	0.438	0.394	0.556	0.474	0.352	0.473
Ld35:256958:A:G:1004.02:PASS:G:intergenic_region:MODIFIER:LdBPK_350010500-LdBPK_350010600:LdBPK_350010500-LdBPK_350010600:	0.083	0.158	0.042	0.125	0.136	0.1	0.2	0	0.105	0.333	0.333	0.211	0.294	0.15	0.067	0.053	0.171	0.333	0.167	0.08	0.067	0.042	0.222	0.083	0.062	0	0.167	0.08	0.067	0.154	0.292	0.16	0.167	0.08	0.067	0.364	0.167	0.167	0.167	0.167	0.08	0.067	0.143	0.053	0.158
Ld32:634116:C:T:49868.5:PASS:T:synonymous:LOW:LdBPK_320021800:LdBPK_320021800:Ld32;633825;634700;hypotheticalprotein,conserved	0.5	0.585	0.453	0.514	0.418	0.593	0.654	0.486	0.522	0.403	0.548	0.408	0.467	0.531	0.4	0.549	0.333	0.525	0.567	0.621	0.397	0.47	0.587	0.476	0.455	0.551	0.567	0.621	0.397	0.403	0.509	0.456	0.567	0.621	0.397	0.466	0.483	0.529	0.435	0.567	0.621	0.397	0.46	0.5	0.42
Ld18:550835:C:G:6051.46:PASS:G:downstream_gene:MODIFIER:LdBPK_180018500:LdBPK_180018500:Ld18;548327;550096;cholinephosphatecytidylyltransferaseA,putative	0.405	0.417	0.379	0.556	0.519	0.415	0.422	0.6	0.424	0.455	0.359	0.463	0.593	0.567	0.519	0.6	0.5	0.629	0.576	0.474	0.485	0.5	0.514	0.545	0.545	0.303	0.576	0.474	0.485	0.561	0.355	0.355	0.576	0.474	0.485	0.394	0.393	0.405	0.464	0.576	0.474	0.485	0.346	0.576	0.4
Ld10:363099:T:G:3007.24:PASS:G:upstream_gene:MODIFIER:LdBPK_100013200:LdBPK_100013200:Ld10;359278;360009;hypotheticalprotein,conserved	0.273	0.211	0.3	0.222	0.579	0.348	0.5	0.296	0.357	0.476	0.391	0.333	0.4	0.214	0.192	0.259	0.407	0.364	0.19	0.385	0.294	0.5	0.478	0.286	0.294	0.308	0.19	0.385	0.294	0.348	0.409	0.333	0.19	0.385	0.294	0.333	0.333	0.467	0.36	0.19	0.385	0.294	0.471	0.208	0.136
Ld22:736386:A:G:30445.5:PASS:G:upstream_gene:MODIFIER:LdBPK_220022800:LdBPK_220022800:Ld22;737032;744183;hypotheticalprotein,conserved	0.373	0.361	0.276	0.292	0.244	0.347	0.358	0.349	0.337	0.449	0.321	0.222	0.324	0.289	0.396	0.295	0.402	0.348	0.322	0.411	0.352	0.453	0.28	0.343	0.29	0.363	0.322	0.411	0.352	0.406	0.296	0.196	0.322	0.411	0.352	0.304	0.372	0.292	0.232	0.322	0.411	0.352	0.459	0.279	0.345
Ld15:352618:T:G:3302.79:PASS:G:downstream_gene:MODIFIER:LdBPK_150013400:LdBPK_150013400:Ld15;353371;355365;hypotheticalprotein,conserved	0.37	0.316	0.391	0.455	0.474	0.32	0.179	0.393	0.611	0.133	0.444	0.36	0.625	0.583	0.296	0.577	0.45	0.375	0.462	0.286	0.48	0.222	0.609	0.375	0.417	0.25	0.462	0.286	0.48	0.36	0.353	0.5	0.462	0.286	0.48	0.545	0.231	0.412	0.312	0.462	0.286	0.48	0.316	0.375	0.375
Ld08:202417:C:A:7369.96:PASS:A:upstream_gene:MODIFIER:LdBPK_080010200:LdBPK_080010200:Ld08;202791;205313;ribose-phosphatepyrophosphokinase,putative	0.32	0.5	0.556	0.41	0.455	0.341	0.333	0.519	0.542	0.422	0.375	0.467	0.536	0.4	0.485	0.476	0.333	0.458	0.441	0.385	0.462	0.39	0.263	0.412	0.45	0.423	0.441	0.385	0.462	0.333	0.545	0.393	0.441	0.385	0.462	0.361	0.613	0.536	0.316	0.441	0.385	0.462	0.459	0.276	0.381
Ld35:1425349:T:C:2473.29:PASS:C:upstream_gene:MODIFIER:LdBPK_350040500:LdBPK_350040500:Ld35;1422496;1424685;hypotheticalprotein,conserved	0.167	0.25	0.174	0.118	0.147	0.447	0.194	0.25	0.429	0.214	0.261	0.432	0.161	0.211	0.25	0.115	0.303	0.273	0.222	0.359	0.148	0.217	0.188	0.152	0.186	0.143	0.222	0.359	0.148	0.167	0.308	0.302	0.222	0.359	0.148	0.306	0.171	0.256	0.167	0.222	0.359	0.148	0.133	0.333	0.306
Ld01:40438:G:T:983.85:PASS:T:upstream_gene:MODIFIER:LdBPK_010006300:LdBPK_010006300:Ld01;37663;37911;hypotheticalprotein,conserved	0.154	0.133	0.222	0.048	0.333	0.115	0.071	0.12	0	0.053	0.118	0.125	0	0.1	0.083	0.048	0.1	0.105	0.1	0.167	0	0	0.136	0.1	0.176	0	0.1	0.167	0	0.071	0.2	0.211	0.1	0.167	0	0.15	0.067	0	0.154	0.1	0.167	0	0.071	0	0.2
Ld04:311719:G:A:3261.69:PASS:A:upstream_gene:MODIFIER:LdBPK_040013200:LdBPK_040013200:Ld04;305018;306748;heatshockprotein,putative	0.146	0.531	0.263	0.324	0.135	0.395	0.314	0.276	0.314	0.271	0.225	0.2	0.5	0.345	0.359	0.297	0.311	0.333	0.319	0.364	0.324	0.38	0.383	0.333	0.244	0.367	0.319	0.364	0.324	0.452	0.35	0.242	0.319	0.364	0.324	0.333	0.31	0.385	0.333	0.319	0.364	0.324	0.371	0.229	0.312
Ld28:905565:C:G:6260.37:PASS:G:upstream_gene:MODIFIER:LdBPK_280030100:LdBPK_280030100:Ld28;907404;910118;hypotheticalprotein,conserved	0.261	0.353	0.31	0.478	0.105	0.393	0.353	0.303	0.357	0.32	0.324	0.303	0.296	0.389	0.432	0.447	0.447	0.3	0.303	0.28	0.269	0.185	0.444	0.167	0.5	0.286	0.303	0.28	0.269	0.476	0.318	0.385	0.303	0.28	0.269	0.407	0.516	0.5	0.296	0.303	0.28	0.269	0.375	0.579	0.321
Ld14:196452:T:G:1226.02:PASS:G:upstream_gene:MODIFIER:LdBPK_140010400:LdBPK_140010400:Ld14;191231;192877;hypotheticalprotein,conserved	0.333	0.429	0.35	0.111	0.35	0.273	0.174	0.333	0.357	0.353	0.389	0.267	0.409	0.385	0.261	0.267	0.083	0.538	0.348	0.346	0.4	0.2	0.211	0.25	0.389	0.176	0.348	0.346	0.4	0.5	0.294	0.429	0.348	0.346	0.4	0.222	0.312	0.167	0.143	0.348	0.346	0.4	0.261	0.5	0.217
Ld31:140388:G:C:4514.09:PASS:C:upstream_gene:MODIFIER:LdBPK_310009400:LdBPK_310009400:Ld31;136113;138377;calpain-likecysteinepeptidase,putative	0.036	0.104	0.244	0.211	0.321	0.037	0.04	0	0	0	0	0.021	0.008	0	0	0	0	0	0	0.03	0.206	0	0	0	0	0	0	0.03	0.206	0.018	0	0	0	0.03	0.206	0	0	0	0	0	0.03	0.206	0	0.006	0
Ld28:517862:C:G:3968.35:PASS:G:upstream_gene:MODIFIER:LdBPK_280019800:LdBPK_280019800:Ld28;520372;521994;amastin-likeprotein	0.25	0.192	0.325	0.12	0.12	0.152	0.043	0.167	0.161	0.143	0.175	0.229	0.147	0.184	0.143	0.182	0.184	0.159	0.167	0.069	0.273	0.132	0.147	0.133	0.073	0.286	0.167	0.069	0.273	0.238	0.167	0.259	0.167	0.069	0.273	0.061	0.108	0.135	0.143	0.167	0.069	0.273	0.133	0.114	0.133
Ld14:196447:C:G:711.62:PASS:G:upstream_gene:MODIFIER:LdBPK_140010400:LdBPK_140010400:Ld14;191231;192877;hypotheticalprotein,conserved	0.261	0.136	0.3	0.154	0.333	0.154	0.238	0.1	0.143	0.222	0.111	0.067	0.095	0.294	0.182	0.375	0.176	0.133	0.19	0.167	0.261	0.25	0.211	0.125	0	0.176	0.19	0.167	0.261	0.167	0.077	0.278	0.19	0.167	0.261	0.333	0.056	0.188	0.167	0.19	0.167	0.261	0.217	0.286	0.143
Ld05:473864:T:C:3771.63:PASS:C:downstream_gene:MODIFIER:LdBPK_050021300:LdBPK_050021300:Ld05;468347;470236;adenylatecyclaseregulatoryprotein-likeprotein	0.206	0.257	0.27	0.261	0.432	0.465	0.225	0.279	0.278	0.286	0.385	0.417	0.214	0.188	0.302	0.367	0.326	0.35	0.296	0.406	0.217	0.375	0.35	0.31	0.387	0.341	0.296	0.406	0.217	0.261	0.206	0.333	0.296	0.406	0.217	0.306	0.343	0.243	0.162	0.296	0.406	0.217	0.355	0.424	0.267
Ld35:676327:C:G:5936.47:PASS:G:upstream_gene:MODIFIER:LdBPK_350020300:LdBPK_350020300:Ld35;670590;672449;hypotheticalprotein,conserved	0.152	0.261	0.333	0.25	0.206	0.161	0.227	0.367	0.308	0.217	0.364	0.29	0.192	0.292	0.357	0.278	0.188	0.24	0.188	0.381	0.333	0.269	0.098	0.263	0.213	0.294	0.188	0.381	0.333	0.216	0.2	0.182	0.188	0.381	0.333	0.156	0.169	0.213	0.182	0.188	0.381	0.333	0.216	0.158	0.173
Ld18:550803:C:G:17069:PASS:G:downstream_gene:MODIFIER:LdBPK_180018500:LdBPK_180018500:Ld18;548327;550096;cholinephosphatecytidylyltransferaseA,putative	0.787	0.733	0.73	0.647	0.7	0.647	0.755	0.867	0.857	0.758	0.76	0.788	0.8	0.8	0.706	0.73	0.78	0.659	0.63	0.568	0.766	0.806	0.667	0.75	0.75	0.732	0.63	0.568	0.766	0.667	0.656	0.676	0.63	0.568	0.766	0.667	0.6	0.674	0.645	0.63	0.568	0.766	0.75	0.658	0.667
Ld02:357841:T:C:2492.89:PASS:C:upstream_gene:MODIFIER:LdBPK_020011600:LdBPK_020011600:Ld02;357942;359516;Tetratricopeptiderepeat,putative	0.333	0.421	0.389	0.267	0.3	0.303	0.4	0.393	0.429	0.452	0.318	0.241	0.059	0.462	0.48	0.394	0.172	0.409	0.333	0.28	0.37	0.355	0.4	0.391	0.333	0.381	0.333	0.28	0.37	0.455	0.259	0.261	0.333	0.28	0.37	0.318	0.364	0.176	0.333	0.333	0.28	0.37	0.44	0.556	0.267
Ld18:550492:C:T:8873.2:PASS:T:downstream_gene:MODIFIER:LdBPK_180018500:LdBPK_180018500:Ld18;548327;550096;cholinephosphatecytidylyltransferaseA,putative	0.475	0.41	0.381	0.453	0.382	0.381	0.421	0.436	0.342	0.355	0.432	0.318	0.302	0.273	0.423	0.25	0.359	0.3	0.311	0.206	0.35	0.275	0.476	0.424	0.387	0.378	0.311	0.206	0.35	0.375	0.25	0.4	0.311	0.206	0.35	0.324	0.317	0.351	0.44	0.311	0.206	0.35	0.325	0.467	0.433
Ld02:140989:C:G:4271.09:PASS:G:upstream_gene:MODIFIER:LdBPK_020007800:LdBPK_020007800:Ld02;136543;139983;hypotheticalprotein,conserved	0.149	0.184	0.184	0.186	0.159	0.205	0.235	0.2	0.2	0.205	0.225	0.114	0.14	0.12	0.235	0.222	0.158	0.135	0.194	0.317	0.325	0.367	0.113	0.189	0.283	0.225	0.194	0.317	0.325	0.167	0.2	0.133	0.194	0.317	0.325	0.222	0.306	0.103	0.25	0.194	0.317	0.325	0.205	0.233	0.154
Ld18:551114:C:T:3652.76:PASS:T:upstream_gene:MODIFIER:LdBPK_180018600:LdBPK_180018600:Ld18;556093;558396;hypotheticalprotein,conserved	0.394	0.321	0.533	0.286	0.333	0.143	0.281	0.429	0.345	0.257	0.317	0.255	0.297	0.281	0.395	0.278	0.375	0.29	0.359	0.286	0.4	0.304	0.333	0.207	0.192	0.25	0.359	0.286	0.4	0.27	0.432	0.242	0.359	0.286	0.4	0.214	0.138	0.324	0.333	0.359	0.286	0.4	0.265	0.161	0.323
Ld35:1681097:A:C:3321.15:PASS:C:downstream_gene:MODIFIER:LdBPK_350047900:LdBPK_350047900:Ld35;1676803;1677495;hypotheticalprotein,conserved	0.222	0.409	0.217	0.375	0.52	0.4	0.31	0.486	0.308	0.391	0.514	0.455	0.378	0.316	0.32	0.364	0.4	0.219	0.353	0.351	0.222	0.387	0.235	0.425	0.543	0.429	0.353	0.351	0.222	0.405	0.217	0.311	0.353	0.351	0.222	0.406	0.455	0.477	0.233	0.353	0.351	0.222	0.351	0.406	0.344
Ld34:28496:T:C:3021.74:PASS:C:upstream_gene:MODIFIER:LdBPK_340005800:LdBPK_340005800:Ld34;29710;30234;hypotheticalprotein,conserved	0.381	0.276	0.263	0.367	0.5	0.185	0.261	0.441	0.36	0.395	0.269	0.394	0.379	0.379	0.36	0.452	0.216	0.308	0.474	0.464	0.286	0.333	0.353	0.45	0.444	0.5	0.474	0.464	0.286	0.387	0.344	0.37	0.474	0.464	0.286	0.387	0.359	0.344	0.333	0.474	0.464	0.286	0.158	0.344	0.321
Ld35:393016:A:C:4032.02:PASS:C:upstream_gene:MODIFIER:LdBPK_350013400:LdBPK_350013400:Ld35;395040;398624;NADH-dependentfumaratereductase,putative	0.231	0.353	0.282	0.286	0.238	0.227	0.273	0.297	0.227	0.366	0.439	0.283	0.25	0.475	0.345	0.333	0.311	0.262	0.289	0.218	0.25	0.382	0.339	0.224	0.42	0.261	0.289	0.218	0.25	0.328	0.405	0.34	0.289	0.218	0.25	0.339	0.418	0.271	0.227	0.289	0.218	0.25	0.321	0.47	0.314
Ld36:2606527:A:G:4185.9:PASS:G:upstream_gene:MODIFIER:LdBPK_360077900:LdBPK_360077900:Ld36;2602445;2603224;protein-l-isoaspartateo-methyltransferase,putative	0.4	0.37	0.483	0.379	0.375	0.208	0.24	0.424	0.407	0.4	0.452	0.326	0.517	0.333	0.452	0.519	0.241	0.333	0.348	0.37	0.423	0.222	0.357	0.276	0.346	0.292	0.348	0.37	0.423	0.444	0.324	0.5	0.348	0.37	0.423	0.345	0.444	0.379	0.545	0.348	0.37	0.423	0.483	0.321	0.24
Ld32:273713:A:G:43096.5:PASS:G:missense:MODERATE:LdBPK_320013200:LdBPK_320013200:Ld32;271549;274965;proteinkinase,putative	0.581	0.532	0.509	0.426	0.604	0.476	0.482	0.438	0.383	0.481	0.429	0.426	0.421	0.447	0.509	0.493	0.473	0.443	0.404	0.508	0.58	0.515	0.5	0.462	0.411	0.612	0.404	0.508	0.58	0.434	0.534	0.432	0.404	0.508	0.58	0.531	0.567	0.707	0.589	0.404	0.508	0.58	0.397	0.413	0.394
Ld22:749680:T:C:21777.6:PASS:C:intergenic_region:MODIFIER:::	0.48	0.542	0.667	0.5	0.48	0.482	0.49	0.491	0.415	0.46	0.475	0.362	0.446	0.516	0.475	0.463	0.458	0.441	0.514	0.5	0.636	0.4	0.492	0.564	0.485	0.375	0.514	0.5	0.636	0.486	0.463	0.476	0.514	0.5	0.636	0.522	0.444	0.396	0.547	0.514	0.5	0.636	0.465	0.51	0.379
Ld28:1164919:G:A:5622.52:PASS:A:synonymous:LOW:LdBPK_280038300:LdBPK_280038300:Ld28;1163749;1166809;hypotheticalprotein,conserved	0.217	0.194	0.137	0.2	0.125	0.154	0.188	0.061	0.117	0.171	0.192	0.235	0.158	0.211	0.086	0.167	0.163	0.136	0.127	0.217	0.176	0.207	0.195	0.13	0.245	0.204	0.127	0.217	0.176	0.2	0.3	0.143	0.127	0.217	0.176	0.12	0.169	0.111	0.265	0.127	0.217	0.176	0.266	0.208	0.079
Ld21:202617:C:G:1942.66:PASS:G:upstream_gene:MODIFIER:LdBPK_210011900:LdBPK_210011900:Ld21;196278;198563;DNApolymeraseeta,putative	0.174	0.091	0.269	0.167	0.1	0.037	0.4	0.235	0.158	0.2	0.167	0.318	0.389	0.304	0.125	0.158	0.172	0.176	0.192	0.308	0.25	0.235	0.211	0.05	0.211	0.067	0.192	0.308	0.25	0.278	0.136	0.143	0.192	0.308	0.25	0.083	0.222	0.25	0	0.192	0.308	0.25	0.154	0.312	0.154
Ld31:507630:C:T:51647.5:PASS:T:upstream_gene:MODIFIER:LdBPK_310019000:LdBPK_310019000:Ld31;502967;506290;hypotheticalprotein,conserved	0.254	0.253	0.275	0.246	0.211	0.284	0.248	0.261	0.22	0.234	0.205	0.188	0.264	0.227	0.262	0.23	0.173	0.168	0.255	0.189	0.316	0.202	0.353	0.358	0.399	0.423	0.255	0.189	0.316	0.329	0.289	0.361	0.255	0.189	0.316	0.444	0.353	0.421	0.405	0.255	0.189	0.316	0.349	0.4	0.35
Ld24:183302:G:C:3756.96:PASS:C:upstream_gene:MODIFIER:LdBPK_240009800:LdBPK_240009800:Ld24;184388;189691;Leucinerichrepeat,putative	0.156	0.167	0.081	0.143	0.149	0.102	0.15	0.071	0.184	0.098	0.096	0.255	0.095	0.182	0.114	0.162	0.077	0.095	0.105	0.045	0.049	0.169	0.087	0.121	0.045	0.16	0.105	0.045	0.049	0.2	0.029	0.128	0.105	0.045	0.049	0.196	0.111	0.189	0.118	0.105	0.045	0.049	0.13	0.189	0.047
Ld18:550526:C:T:3393.6:PASS:T:downstream_gene:MODIFIER:LdBPK_180018500:LdBPK_180018500:Ld18;548327;550096;cholinephosphatecytidylyltransferaseA,putative	0.429	0.333	0.235	0.383	0.29	0.422	0.269	0.371	0.567	0.304	0.312	0.4	0.424	0.312	0.3	0.276	0.552	0.233	0.343	0.37	0.3	0.267	0.355	0.31	0.087	0.412	0.343	0.37	0.3	0.371	0.2	0.359	0.343	0.37	0.3	0.48	0.3	0.143	0.361	0.343	0.37	0.3	0.25	0.485	0.522
Ld04:311737:G:A:3465.05:PASS:A:upstream_gene:MODIFIER:LdBPK_040013200:LdBPK_040013200:Ld04;305018;306748;heatshockprotein,putative	0.31	0.37	0.344	0.25	0.226	0.447	0.312	0.448	0.286	0.255	0.233	0.361	0.472	0.296	0.366	0.342	0.256	0.529	0.308	0.258	0.212	0.568	0.354	0.306	0.415	0.167	0.308	0.258	0.212	0.323	0.364	0.375	0.308	0.258	0.212	0.333	0.267	0.326	0.429	0.308	0.258	0.212	0.412	0.294	0.295
Ld18:553918:G:T:46189.5:PASS:T:upstream_gene:MODIFIER:LdBPK_180018600:LdBPK_180018600:Ld18;556093;558396;hypotheticalprotein,conserved	0.462	0.556	0.5	0.59	0.456	0.535	0.559	0.448	0.482	0.556	0.517	0.538	0.37	0.517	0.392	0.455	0.5	0.324	0.473	0.49	0.528	0.532	0.491	0.467	0.371	0.48	0.473	0.49	0.528	0.479	0.4	0.561	0.473	0.49	0.528	0.447	0.526	0.406	0.491	0.473	0.49	0.528	0.507	0.373	0.537
Ld19:121432:A:G:36934.5:PASS:G:upstream_gene:MODIFIER:LdBPK_190008600:LdBPK_190008600:Ld19;122576;123517;RNAbindingprotein,putative	0.438	0.472	0.559	0.577	0.682	0.609	0.636	0.4	0.432	0.442	0.566	0.621	0.478	0.353	0.48	0.481	0.415	0.365	0.561	0.442	0.558	0.528	0.408	0.531	0.404	0.421	0.561	0.442	0.558	0.404	0.54	0.517	0.561	0.442	0.558	0.439	0.511	0.544	0.382	0.561	0.442	0.558	0.622	0.478	0.469
Ld05:473686:G:C:2593.96:PASS:C:downstream_gene:MODIFIER:LdBPK_050021300:LdBPK_050021300:Ld05;468347;470236;adenylatecyclaseregulatoryprotein-likeprotein	0.294	0.217	0.429	0.419	0.344	0.261	0.381	0.214	0.433	0.432	0.367	0.289	0.136	0.321	0.444	0.167	0.2	0.206	0.325	0.345	0.207	0.29	0.294	0.389	0.304	0.233	0.325	0.345	0.207	0.364	0.267	0.235	0.325	0.345	0.207	0.258	0.423	0.371	0.281	0.325	0.345	0.207	0.364	0.353	0.333
Ld31:254468:T:C:62571.5:PASS:C:synonymous:LOW:LdBPK_310012800:LdBPK_310012800:Ld31;251909;254945;mitochondrialRNAbindingcomplex1subunit,putative	0.3	0.255	0.241	0.2	0.177	0.202	0.291	0.221	0.229	0.244	0.26	0.189	0.244	0.211	0.203	0.171	0.247	0.18	0.244	0.325	0.331	0.239	0.393	0.378	0.409	0.446	0.244	0.325	0.331	0.358	0.379	0.4	0.244	0.325	0.331	0.361	0.336	0.465	0.362	0.244	0.325	0.331	0.435	0.377	0.396
Ld26:1066600:T:G:3048.3:PASS:G:downstream_gene:MODIFIER:LdBPK_260033100:LdBPK_260033100:Ld26;1062032;1062835;6-phosphogluconolactonase	0.111	0.217	0.273	0.105	0.053	0.08	0.095	0.154	0.231	0.184	0.211	0.312	0.154	0.071	0.381	0.13	0.118	0.222	0.12	0.172	0.167	0.267	0.179	0.318	0.176	0.048	0.12	0.172	0.167	0.269	0.24	0.118	0.12	0.172	0.167	0.095	0.261	0.222	0.061	0.12	0.172	0.167	0	0.211	0.385
Ld36:1651884:G:T:1644.82:PASS:T:upstream_gene:MODIFIER:LdBPK_360052100:LdBPK_360052100:Ld36;1653307;1655730;serine/threoninekinase,putative	0.167	0.188	0.12	0.318	0.286	0.16	0.182	0.167	0.174	0.087	0.208	0.24	0.217	0.125	0.19	0.276	0.318	0.25	0.167	0.2	0.19	0.154	0.16	0.3	0.152	0.111	0.167	0.2	0.19	0.227	0.296	0.316	0.167	0.2	0.19	0.188	0.174	0.154	0.211	0.167	0.2	0.19	0.176	0.263	0.143
Ld18:550484:C:T:7261.15:PASS:T:downstream_gene:MODIFIER:LdBPK_180018500:LdBPK_180018500:Ld18;548327;550096;cholinephosphatecytidylyltransferaseA,putative	0.333	0.405	0.279	0.333	0.308	0.397	0.318	0.419	0.349	0.421	0.362	0.304	0.293	0.343	0.264	0.2	0.27	0.333	0.383	0.324	0.3	0.289	0.378	0.442	0.4	0.319	0.383	0.324	0.3	0.38	0.235	0.326	0.383	0.324	0.3	0.333	0.293	0.216	0.404	0.383	0.324	0.3	0.316	0.405	0.406
Ld34:863074:A:G:7566.54:PASS:G:upstream_gene:MODIFIER:PPI:LdBPK_340024900:Ld34;861038;861871;pyroglutamyl-peptidaseI_C15family_	0.3	0.114	0.265	0.214	0.189	0.267	0.325	0.205	0.276	0.188	0.179	0.25	0.097	0.172	0.283	0.082	0.13	0.148	0.139	0.219	0.167	0.242	0.229	0.333	0.175	0.174	0.139	0.219	0.167	0.214	0.243	0.286	0.139	0.219	0.167	0.2	0.108	0.256	0.321	0.139	0.219	0.167	0.2	0.172	0.241
Ld19:135791:T:G:4596.54:PASS:G:upstream_gene:MODIFIER:LdBPK_190008800:LdBPK_190008800:Ld19;136681;137439;membraneprotein,putative	0.161	0.188	0.095	0.115	0.091	0.156	0.368	0.211	0.143	0.103	0.206	0.083	0.167	0.069	0.207	0.167	0.057	0.118	0.162	0.108	0.195	0.237	0.105	0.273	0.222	0.045	0.162	0.108	0.195	0.233	0.088	0.233	0.162	0.108	0.195	0.176	0.118	0.074	0.158	0.162	0.108	0.195	0.111	0.059	0.175
Ld13:438818:C:G:6162.15:PASS:G:upstream_gene:MODIFIER:LdBPK_130017600:LdBPK_130017600:Ld13;434347;436788;DNA/RNAnon-specificendonuclease-likeprotein	0.184	0.214	0.146	0.211	0.277	0.163	0.15	0.118	0.162	0.214	0.173	0.209	0.132	0.087	0.312	0.265	0.098	0.13	0.186	0.289	0.212	0.111	0.176	0.275	0.256	0.217	0.186	0.289	0.212	0.17	0.293	0.15	0.186	0.289	0.212	0.205	0.2	0.151	0.239	0.186	0.289	0.212	0.218	0.139	0.2
Ld34:1270860:A:T:63847.5:PASS:T:missense:MODERATE:LdBPK_340034100:LdBPK_340034100:Ld34;1270557;1271135;Amastinsurfaceglycoprotein,putative	0.413	0.475	0.453	0.378	0.518	0.509	0.452	0.426	0.494	0.469	0.478	0.402	0.441	0.38	0.458	0.471	0.443	0.475	0.367	0.353	0.395	0.456	0.57	0.384	0.454	0.39	0.367	0.353	0.395	0.48	0.495	0.447	0.367	0.353	0.395	0.519	0.484	0.479	0.407	0.367	0.353	0.395	0.476	0.47	0.49
Ld21:451423:T:C:2338.18:PASS:C:upstream_gene:MODIFIER:LdBPK_210018600:LdBPK_210018600:Ld21;451995;452113;rRNA	0.333	0.208	0.241	0.292	0.318	0.393	0.3	0.318	0.44	0.405	0.385	0.4	0.4	0.6	0.192	0.318	0.148	0.3	0.28	0.2	0.318	0.258	0.265	0.357	0.333	0.304	0.28	0.2	0.318	0.342	0.207	0.296	0.28	0.2	0.318	0.208	0.36	0.389	0.381	0.28	0.2	0.318	0.263	0.371	0.28
Ld22:749688:T:C:26762.5:PASS:C:intergenic_region:MODIFIER:::	0.288	0.516	0.377	0.338	0.275	0.352	0.358	0.368	0.338	0.333	0.346	0.38	0.386	0.388	0.364	0.242	0.25	0.472	0.426	0.317	0.333	0.353	0.348	0.368	0.341	0.413	0.426	0.317	0.333	0.323	0.333	0.458	0.426	0.317	0.333	0.358	0.441	0.446	0.429	0.426	0.317	0.333	0.239	0.3	0.625
Ld22:745413:A:G:224101:PASS:G:upstream_gene:MODIFIER:LdBPK_220022900:LdBPK_220022900:Ld22;744421;744645;hypotheticalprotein	0.758	0.732	0.78	0.784	0.772	0.739	0.79	0.774	0.784	0.77	0.763	0.78	0.773	0.745	0.764	0.747	0.795	0.745	0.762	0.664	0.758	0.757	0.772	0.734	0.766	0.756	0.762	0.664	0.758	0.802	0.771	0.805	0.762	0.664	0.758	0.809	0.785	0.774	0.77	0.762	0.664	0.758	0.762	0.75	0.813
Ld01:632:C:A:1824.56:PASS:A:downstream_gene:MODIFIER:LdBPK_010005000:LdBPK_010005000:Ld01;4561;5562;Proteinofunknownfunction_DUF2946_,putative	0.2	0.125	0.241	0.111	0.175	0.103	0.4	0.079	0.108	0	0.05	0.1	0.062	0.15	0.346	0.125	0.111	0.158	0.206	0.129	0.25	0.133	0.067	0.103	0.143	0.036	0.206	0.129	0.25	0.133	0.269	0.222	0.206	0.129	0.25	0.08	0.2	0.2	0.097	0.206	0.129	0.25	0.152	0.24	0.214
Ld27:1080476:T:C:4093.33:PASS:C:upstream_gene:MODIFIER:LdBPK_270031200:LdBPK_270031200:Ld27;1081664;1082782;aldo-ketoreductase-likeprotein	0.353	0.387	0.238	0.306	0.344	0.279	0.324	0.286	0.448	0.2	0.3	0.394	0.25	0.22	0.294	0.397	0.188	0.161	0.3	0.405	0.265	0.438	0.28	0.255	0.356	0.357	0.3	0.405	0.265	0.27	0.29	0.278	0.3	0.405	0.265	0.25	0.395	0.4	0.097	0.3	0.405	0.265	0.242	0.326	0.356
Ld22:719017:C:T:24111.5:PASS:T:downstream_gene:MODIFIER:LdBPK_220022700:LdBPK_220022700:Ld22;712496;714634;Phosphatidylinositol-specificphospholipaseC,Xdomain/Phosphatidylinositol-specificphospholipaseC,Ydomain/C2domaincontainingprotein,putative	0.26	0.246	0.353	0.364	0.321	0.303	0.32	0.324	0.344	0.244	0.366	0.311	0.319	0.313	0.325	0.349	0.247	0.222	0.215	0.355	0.296	0.365	0.229	0.472	0.333	0.321	0.215	0.355	0.296	0.307	0.316	0.294	0.215	0.355	0.296	0.278	0.372	0.344	0.431	0.215	0.355	0.296	0.437	0.208	0.298
Ld02:406974:G:C:110686:PASS:C:downstream_gene:MODIFIER:DCP:LdBPK_020013100:Ld02;400896;402932;metallo-peptidase,ClanMA_E_,FamilyM3	0.511	0.521	0.587	0.57	0.556	0.561	0.535	0.544	0.574	0.577	0.599	0.537	0.557	0.478	0.469	0.518	0.574	0.556	0.582	0.528	0.479	0.597	0.562	0.518	0.517	0.486	0.582	0.528	0.479	0.614	0.578	0.618	0.582	0.528	0.479	0.556	0.604	0.621	0.476	0.582	0.528	0.479	0.529	0.549	0.495
Ld22:804:A:T:32389.5:PASS:T:downstream_gene:MODIFIER:LdBPK_220005000:LdBPK_220005000:Ld22;3190;5118;CLN3protein,putative	0.307	0.319	0.351	0.313	0.384	0.454	0.197	0.302	0.396	0.31	0.299	0.354	0.304	0.389	0.449	0.413	0.39	0.382	0.379	0.33	0.296	0.34	0.353	0.379	0.413	0.446	0.379	0.33	0.296	0.4	0.434	0.411	0.379	0.33	0.296	0.443	0.324	0.322	0.434	0.379	0.33	0.296	0.464	0.411	0.461
Ld02:254539:A:G:3857.56:PASS:G:upstream_gene:MODIFIER:LdBPK_020010700:LdBPK_020010700:Ld02;245606;251935;hypotheticalprotein,conserved	0.233	0.316	0.548	0.548	0.286	0.341	0.389	0.226	0.276	0.176	0.31	0.243	0.483	0.24	0.343	0.486	0.324	0.367	0.241	0.35	0.312	0.341	0.412	0.393	0.303	0.182	0.241	0.35	0.312	0.281	0.303	0.379	0.241	0.35	0.312	0.353	0.29	0.387	0.286	0.241	0.35	0.312	0.485	0.261	0.343
Ld22:736224:C:T:62012.5:PASS:T:upstream_gene:MODIFIER:LdBPK_220022800:LdBPK_220022800:Ld22;737032;744183;hypotheticalprotein,conserved	0.558	0.509	0.629	0.564	0.5	0.519	0.602	0.444	0.478	0.557	0.483	0.446	0.5	0.545	0.545	0.496	0.516	0.517	0.484	0.525	0.543	0.455	0.489	0.509	0.513	0.496	0.484	0.525	0.543	0.406	0.489	0.479	0.484	0.525	0.543	0.496	0.483	0.455	0.43	0.484	0.525	0.543	0.52	0.37	0.513
Ld19:731932:A:C:127204:PASS:C:upstream_gene:MODIFIER:LdBPK_190023400:LdBPK_190023400:Ld19;732730;734616;hypotheticalprotein,conserved	0.592	0.589	0.665	0.57	0.605	0.585	0.596	0.602	0.612	0.602	0.636	0.621	0.607	0.649	0.597	0.672	0.539	0.559	0.634	0.614	0.69	0.553	0.607	0.642	0.664	0.642	0.634	0.614	0.69	0.596	0.732	0.628	0.634	0.614	0.69	0.57	0.607	0.59	0.61	0.634	0.614	0.69	0.605	0.568	0.675
Ld33:481106:T:G:5160.65:PASS:G:upstream_gene:MODIFIER:LdBPK_330017900:LdBPK_330017900:Ld33;483874;487467;calcium-transportingATPase,putative	0.083	0.053	0.2	0.143	0.15	0.2	0.163	0.136	0.163	0.085	0.171	0.158	0.042	0.098	0.205	0.16	0.196	0.088	0.125	0.135	0.234	0.152	0.167	0.128	0.182	0.189	0.125	0.135	0.234	0.125	0.098	0.171	0.125	0.135	0.234	0.14	0.13	0.161	0.098	0.125	0.135	0.234	0.068	0.188	0.176
Ld01:584:A:C:25576.5:PASS:C:downstream_gene:MODIFIER:LdBPK_010005000:LdBPK_010005000:Ld01;4561;5562;Proteinofunknownfunction_DUF2946_,putative	0.519	0.592	0.659	0.783	0.631	0.603	0.662	0.712	0.6	0.652	0.607	0.519	0.647	0.702	0.712	0.724	0.788	0.784	0.565	0.554	0.688	0.774	0.515	0.448	0.458	0.709	0.565	0.554	0.688	0.683	0.654	0.569	0.565	0.554	0.688	0.583	0.552	0.673	0.661	0.565	0.554	0.688	0.758	0.667	0.638
Ld18:550838:C:T:4972.57:PASS:T:downstream_gene:MODIFIER:LdBPK_180018500:LdBPK_180018500:Ld18;548327;550096;cholinephosphatecytidylyltransferaseA,putative	0.486	0.333	0.435	0.512	0.556	0.439	0.429	0.52	0.424	0.5	0.429	0.447	0.667	0.5	0.467	0.481	0.594	0.486	0.5	0.5	0.424	0.514	0.472	0.5	0.581	0.387	0.5	0.5	0.424	0.421	0.5	0.367	0.5	0.5	0.424	0.394	0.48	0.441	0.481	0.5	0.5	0.424	0.37	0.594	0.273
Ld22:742023:C:T:96535.5:PASS:T:synonymous:LOW:LdBPK_220022800:LdBPK_220022800:Ld22;737032;744183;hypotheticalprotein,conserved	0.38	0.483	0.445	0.401	0.404	0.434	0.376	0.492	0.396	0.373	0.415	0.347	0.413	0.468	0.43	0.405	0.472	0.409	0.503	0.459	0.407	0.371	0.444	0.38	0.385	0.359	0.503	0.459	0.407	0.461	0.39	0.371	0.503	0.459	0.407	0.468	0.389	0.385	0.456	0.503	0.459	0.407	0.4	0.349	0.415
Ld22:741672:C:T:221478:PASS:T:synonymous:LOW:LdBPK_220022800:LdBPK_220022800:Ld22;737032;744183;hypotheticalprotein,conserved	0.563	0.539	0.585	0.614	0.567	0.582	0.597	0.558	0.614	0.634	0.561	0.619	0.563	0.581	0.558	0.597	0.589	0.56	0.512	0.64	0.59	0.601	0.541	0.569	0.547	0.608	0.512	0.64	0.59	0.6	0.642	0.53	0.512	0.64	0.59	0.571	0.578	0.533	0.549	0.512	0.64	0.59	0.614	0.564	0.552
Ld31:439875:G:C:14245.5:PASS:C:upstream_gene:MODIFIER:LdBPK_310017400:LdBPK_310017400:Ld31;433021;436386;hypotheticalprotein,conserved	0.4	0.349	0.324	0.343	0.372	0.41	0.413	0.409	0.418	0.41	0.424	0.391	0.486	0.354	0.333	0.397	0.324	0.366	0.371	0.379	0.413	0.471	0.39	0.521	0.37	0.4	0.371	0.379	0.413	0.5	0.373	0.375	0.371	0.379	0.413	0.419	0.41	0.429	0.42	0.371	0.379	0.413	0.44	0.475	0.455
Ld35:1808534:G:T:4335.12:PASS:T:upstream_gene:MODIFIER:LdBPK_350050400:LdBPK_350050400:Ld35;1809834;1810550;hypotheticalprotein,conserved	0.2	0.269	0.212	0.162	0.219	0.207	0.29	0.37	0.167	0.19	0.321	0.154	0.412	0.24	0.219	0.231	0.333	0.233	0.286	0.212	0.25	0.267	0.231	0.222	0.239	0.179	0.286	0.212	0.25	0.196	0.25	0.325	0.286	0.212	0.25	0.361	0.282	0.231	0.038	0.286	0.212	0.25	0.263	0.206	0.24
Ld19:731678:C:T:59494.5:PASS:T:upstream_gene:MODIFIER:LdBPK_190023400:LdBPK_190023400:Ld19;732730;734616;hypotheticalprotein,conserved	0.302	0.267	0.44	0.406	0.418	0.316	0.298	0.39	0.35	0.374	0.373	0.383	0.439	0.282	0.336	0.394	0.336	0.426	0.385	0.417	0.423	0.407	0.407	0.475	0.414	0.403	0.385	0.417	0.423	0.302	0.379	0.396	0.385	0.417	0.423	0.363	0.401	0.333	0.439	0.385	0.417	0.423	0.444	0.302	0.484
Ld22:745670:T:C:226991:PASS:C:upstream_gene:MODIFIER:LdBPK_220022900:LdBPK_220022900:Ld22;744421;744645;hypotheticalprotein	0.718	0.693	0.759	0.731	0.751	0.678	0.718	0.662	0.748	0.72	0.643	0.718	0.726	0.731	0.654	0.683	0.763	0.718	0.712	0.655	0.693	0.67	0.672	0.736	0.701	0.729	0.712	0.655	0.693	0.774	0.757	0.724	0.712	0.655	0.693	0.691	0.687	0.716	0.75	0.712	0.655	0.693	0.696	0.701	0.679
Ld22:1142:G:C:94143.5:PASS:C:downstream_gene:MODIFIER:LdBPK_220005000:LdBPK_220005000:Ld22;3190;5118;CLN3protein,putative	0.52	0.415	0.589	0.523	0.5	0.485	0.476	0.406	0.549	0.434	0.466	0.464	0.474	0.571	0.568	0.536	0.512	0.624	0.533	0.496	0.514	0.417	0.487	0.559	0.603	0.559	0.533	0.496	0.514	0.591	0.601	0.614	0.533	0.496	0.514	0.601	0.516	0.561	0.618	0.533	0.496	0.514	0.583	0.582	0.531
Ld13:456298:T:C:2515.72:PASS:C:upstream_gene:MODIFIER:LdBPK_130018000:LdBPK_130018000:Ld13;450208;451470;Domainofunknownfunction_DUF5075_,putative	0.242	0.107	0.071	0.17	0.071	0.15	0.25	0.2	0.056	0.033	0.125	0.184	0.319	0.243	0.312	0.325	0.242	0.25	0.056	0.105	0.174	0.065	0.071	0.091	0.214	0.152	0.056	0.105	0.174	0.098	0.172	0.091	0.056	0.105	0.174	0.064	0.175	0.132	0.156	0.056	0.105	0.174	0.13	0.04	0
Ld22:741379:G:A:225997:PASS:A:missense:MODERATE:LdBPK_220022800:LdBPK_220022800:Ld22;737032;744183;hypotheticalprotein,conserved	0.498	0.532	0.567	0.644	0.557	0.532	0.602	0.602	0.573	0.591	0.534	0.641	0.57	0.624	0.492	0.635	0.524	0.561	0.578	0.601	0.577	0.548	0.57	0.538	0.557	0.522	0.578	0.601	0.577	0.565	0.656	0.538	0.578	0.601	0.577	0.533	0.61	0.518	0.579	0.578	0.601	0.577	0.601	0.543	0.561
Ld22:745645:T:C:254034:PASS:C:upstream_gene:MODIFIER:LdBPK_220022900:LdBPK_220022900:Ld22;744421;744645;hypotheticalprotein	0.763	0.721	0.791	0.767	0.816	0.712	0.736	0.711	0.773	0.747	0.669	0.75	0.746	0.753	0.725	0.719	0.81	0.772	0.757	0.685	0.747	0.718	0.731	0.787	0.726	0.766	0.757	0.685	0.747	0.803	0.779	0.768	0.757	0.685	0.747	0.752	0.738	0.761	0.79	0.757	0.685	0.747	0.739	0.759	0.774
Ld04:311743:G:A:4240.48:PASS:A:upstream_gene:MODIFIER:LdBPK_040013200:LdBPK_040013200:Ld04;305018;306748;heatshockprotein,putative	0.463	0.364	0.3	0.414	0.407	0.472	0.424	0.448	0.241	0.279	0.275	0.257	0.412	0.429	0.25	0.395	0.31	0.389	0.417	0.344	0.3	0.543	0.327	0.161	0.4	0.375	0.417	0.344	0.3	0.353	0.405	0.367	0.417	0.344	0.3	0.297	0.379	0.295	0.45	0.417	0.344	0.3	0.441	0.406	0.348
Ld29:153416:T:C:52164.5:PASS:C:missense:MODERATE:LdBPK_290009300:LdBPK_290009300:Ld29;153247;155442;hypotheticalprotein,conserved	0.441	0.517	0.494	0.552	0.486	0.41	0.463	0.534	0.556	0.522	0.537	0.471	0.519	0.308	0.26	0.283	0.092	0.464	0.417	0.493	0.491	0.492	0.48	0.483	0.569	0.485	0.417	0.493	0.491	0.456	0.48	0.533	0.417	0.493	0.491	0.491	0.538	0.604	0.434	0.417	0.493	0.491	0.512	0.544	0.547
Ld02:397417:A:G:127519:PASS:G:upstream_gene:MODIFIER:Gene_LdBPK_020012900:pseudogene:Gene_LdBPK_020012900:pseudogene:pseudogene	0.417	0.447	0.568	0.489	0.577	0.395	0.47	0.472	0.457	0.452	0.559	0.491	0.451	0.614	0.638	0.558	0.515	0.579	0.489	0.468	0.465	0.424	0.494	0.535	0.517	0.618	0.489	0.468	0.465	0.538	0.5	0.423	0.489	0.468	0.465	0.497	0.541	0.542	0.699	0.489	0.468	0.465	0.413	0.572	0.583
Ld13:655073:C:T:6950.06:PASS:T:downstream_gene:MODIFIER:LdBPK_130022200:LdBPK_130022200:Ld13;650005;651378;hypotheticalprotein,conserved	0.214	0.316	0.314	0.224	0.302	0.227	0.227	0.288	0.409	0.471	0.333	0.257	0.245	0.121	0.216	0.286	0.194	0.298	0.282	0.297	0.256	0.279	0.382	0.214	0.312	0.435	0.282	0.297	0.256	0.36	0.37	0.298	0.282	0.297	0.256	0.268	0.237	0.191	0.342	0.282	0.297	0.256	0.154	0.429	0.293
Ld02:404798:C:G:113466:PASS:G:upstream_gene:MODIFIER:LdBPK_020013200:LdBPK_020013200:Ld02;405430;406800;hypotheticalprotein,conserved	0.515	0.542	0.48	0.468	0.5	0.567	0.53	0.454	0.446	0.455	0.506	0.509	0.49	0.482	0.35	0.429	0.504	0.486	0.479	0.507	0.5	0.451	0.424	0.402	0.413	0.409	0.479	0.507	0.5	0.455	0.569	0.508	0.479	0.507	0.5	0.438	0.409	0.49	0.24	0.479	0.507	0.5	0.49	0.391	0.379
Ld22:741056:T:G:184273:PASS:G:missense:MODERATE:LdBPK_220022800:LdBPK_220022800:Ld22;737032;744183;hypotheticalprotein,conserved	0.591	0.611	0.582	0.633	0.599	0.531	0.576	0.575	0.613	0.582	0.603	0.611	0.617	0.614	0.559	0.582	0.534	0.662	0.636	0.536	0.609	0.542	0.585	0.572	0.641	0.565	0.636	0.536	0.609	0.525	0.594	0.599	0.636	0.536	0.609	0.56	0.635	0.575	0.623	0.636	0.536	0.609	0.611	0.616	0.582
Ld22:745709:T:C:124833:PASS:C:upstream_gene:MODIFIER:LdBPK_220022900:LdBPK_220022900:Ld22;744421;744645;hypotheticalprotein	0.601	0.576	0.662	0.626	0.635	0.547	0.586	0.585	0.659	0.567	0.497	0.57	0.656	0.673	0.538	0.556	0.651	0.581	0.585	0.55	0.599	0.52	0.584	0.684	0.603	0.59	0.585	0.55	0.599	0.632	0.659	0.567	0.585	0.55	0.599	0.529	0.556	0.638	0.665	0.585	0.55	0.599	0.577	0.569	0.539
Ld27:943923:T:G:3956.24:PASS:G:upstream_gene:MODIFIER:LdBPK_270027600:LdBPK_270027600:Ld27;937280;942361;hypotheticalprotein,conserved	0.079	0.192	0.143	0.057	0.143	0.258	0.189	0.212	0.207	0.121	0.3	0.172	0.312	0.143	0.113	0.152	0.321	0.188	0.176	0.167	0.161	0.185	0.128	0.185	0.043	0.12	0.176	0.167	0.161	0.143	0.167	0.067	0.176	0.167	0.161	0.258	0.188	0.152	0.129	0.176	0.167	0.161	0.231	0.147	0.25
Ld08:557613:C:T:44208.5:PASS:T:upstream_gene:MODIFIER:LdBPK_080018200:LdBPK_080018200:Ld08;560534;562255;Zincfinger,C3HC4type_RINGfinger_/Ringfingerdomain/zincfingerofC3HC4-type,RING/zinc-RINGfingerdomaincontainingprotein,putative	0.294	0.381	0.269	0.348	0.25	0.405	0.226	0.278	0.235	0.304	0.257	0.274	0.311	0.221	0.262	0.243	0.321	0.368	0.238	0.276	0.346	0.356	0.224	0.261	0.314	0.265	0.238	0.276	0.346	0.304	0.243	0.284	0.238	0.276	0.346	0.265	0.345	0.277	0.235	0.238	0.276	0.346	0.31	0.355	0.361
Ld19:45638:A:G:43141.6:PASS:G:missense:MODERATE:CBPK1:LdBPK_190007100:Ld19;45316;46158;mitogen-activatedproteinkinasekinasekinase,putative	0.354	0.475	0.375	0.685	0.607	0.415	0.653	0.509	0.466	0.508	0.365	0.446	0.435	0.562	0.606	0.433	0.493	0.538	0.562	0.483	0.5	0.433	0.525	0.407	0.371	0.013	0.562	0.483	0.5	0.456	0.471	0.485	0.562	0.483	0.5	0.5	0.586	0.59	0.574	0.562	0.483	0.5	0.305	0.552	0.492
Ld02:399296:G:C:116962:PASS:C:missense:MODERATE:LdBPK_020013000:LdBPK_020013000:Ld02;399203;399631;hypotheticalprotein	0.542	0.496	0.46	0.492	0.514	0.441	0.5	0.465	0.461	0.5	0.5	0.478	0.443	0.431	0.429	0.441	0.552	0.5	0.506	0.547	0.568	0.507	0.512	0.432	0.439	0.391	0.506	0.547	0.568	0.562	0.488	0.463	0.506	0.547	0.568	0.494	0.5	0.504	0.325	0.506	0.547	0.568	0.512	0.448	0.398
Ld22:742026:C:T:89203.5:PASS:T:synonymous:LOW:LdBPK_220022800:LdBPK_220022800:Ld22;737032;744183;hypotheticalprotein,conserved	0.369	0.472	0.447	0.379	0.374	0.415	0.367	0.478	0.367	0.361	0.389	0.344	0.402	0.444	0.409	0.385	0.451	0.395	0.479	0.447	0.415	0.371	0.434	0.348	0.37	0.325	0.479	0.447	0.415	0.452	0.393	0.375	0.479	0.447	0.415	0.448	0.383	0.361	0.424	0.479	0.447	0.415	0.382	0.315	0.393
Ld18:497197:T:C:45884.5:PASS:C:missense:MODERATE:LdBPK_180017200:LdBPK_180017200:Ld18;495438;499229;hypotheticalprotein,conserved	0.508	0.466	0.46	0.368	0.431	0.5	0.548	0.509	0.418	0.522	0.429	0.562	0.459	0.527	0.493	0.423	0.517	0.54	0.5	0.439	0.518	0.554	0.515	0.396	0.442	0.453	0.5	0.439	0.518	0.542	0.468	0.519	0.5	0.439	0.518	0.463	0.492	0.458	0.373	0.5	0.439	0.518	0.446	0.462	0.469
Ld20:233754:A:C:2701.37:PASS:C:upstream_gene:MODIFIER:LdBPK_200011600:LdBPK_200011600:Ld20;233976;237629;hypotheticalprotein,conserved	0.44	0.37	0.375	0.297	0.278	0.522	0.455	0.464	0.367	0.263	0.25	0.25	0.444	0.455	0.382	0.4	0.323	0.281	0.342	0.409	0.444	0.333	0.297	0.424	0.345	0.217	0.342	0.409	0.444	0.405	0.37	0.37	0.342	0.409	0.444	0.333	0.435	0.364	0.367	0.342	0.409	0.444	0.323	0.367	0.5
Ld22:741070:G:A:194704:PASS:A:missense:MODERATE:LdBPK_220022800:LdBPK_220022800:Ld22;737032;744183;hypotheticalprotein,conserved	0.528	0.6	0.556	0.581	0.577	0.528	0.55	0.562	0.585	0.555	0.579	0.559	0.579	0.594	0.526	0.584	0.537	0.63	0.602	0.524	0.564	0.526	0.548	0.598	0.581	0.518	0.602	0.524	0.564	0.5	0.565	0.567	0.602	0.524	0.564	0.536	0.605	0.533	0.586	0.602	0.524	0.564	0.586	0.601	0.547
Ld22:744279:G:A:75563.5:PASS:A:downstream_gene:MODIFIER:LdBPK_220022800:LdBPK_220022800:Ld22;737032;744183;hypotheticalprotein,conserved	0.277	0.316	0.3	0.212	0.254	0.242	0.214	0.186	0.198	0.22	0.286	0.241	0.217	0.245	0.254	0.28	0.213	0.179	0.286	0.249	0.261	0.316	0.264	0.266	0.275	0.227	0.286	0.249	0.261	0.185	0.209	0.258	0.286	0.249	0.261	0.188	0.268	0.237	0.265	0.286	0.249	0.261	0.265	0.267	0.262
Ld08:545726:T:C:52884.5:PASS:C:synonymous:LOW:LdBPK_080017800:LdBPK_080017800:Ld08;545306;546571;hypotheticalprotein,conserved	0.318	0.354	0.354	0.314	0.336	0.383	0.39	0.346	0.338	0.356	0.423	0.257	0.306	0.274	0.237	0.346	0.343	0.311	0.277	0.319	0.304	0.308	0.369	0.325	0.304	0.422	0.277	0.319	0.304	0.325	0.347	0.378	0.277	0.319	0.304	0.351	0.255	0.316	0.36	0.277	0.319	0.304	0.333	0.295	0.386
Ld35:2553:C:A:31879.5:PASS:A:intergenic_region:MODIFIER:LdBPK_350005000:LdBPK_350005000:Ld35;8374;10461;phosphoglycanbeta1,3galactosyltransferase4	0.266	0.321	0.296	0.403	0.325	0.355	0.222	0.258	0.289	0.241	0.301	0.273	0.272	0.236	0.26	0.281	0.268	0.288	0.236	0.328	0.247	0.26	0.289	0.303	0.302	0.298	0.236	0.328	0.247	0.336	0.29	0.292	0.236	0.328	0.247	0.302	0.296	0.32	0.271	0.236	0.328	0.247	0.273	0.292	0.34
Ld02:406294:G:C:130006:PASS:C:missense:MODERATE:LdBPK_020013200:LdBPK_020013200:Ld02;405430;406800;hypotheticalprotein,conserved	0.453	0.519	0.459	0.445	0.489	0.467	0.483	0.518	0.487	0.495	0.505	0.457	0.454	0.397	0.424	0.38	0.571	0.454	0.531	0.446	0.494	0.509	0.532	0.437	0.404	0.406	0.531	0.446	0.494	0.431	0.507	0.494	0.531	0.446	0.494	0.474	0.497	0.443	0.343	0.531	0.446	0.494	0.456	0.52	0.341
Ld22:719026:T:C:34749.5:PASS:C:downstream_gene:MODIFIER:LdBPK_220022700:LdBPK_220022700:Ld22;712496;714634;Phosphatidylinositol-specificphospholipaseC,Xdomain/Phosphatidylinositol-specificphospholipaseC,Ydomain/C2domaincontainingprotein,putative	0.341	0.324	0.407	0.394	0.42	0.362	0.397	0.4	0.4	0.333	0.44	0.359	0.405	0.4	0.4	0.404	0.344	0.286	0.329	0.422	0.429	0.548	0.34	0.5	0.364	0.371	0.329	0.422	0.429	0.387	0.392	0.358	0.329	0.422	0.429	0.386	0.425	0.441	0.515	0.329	0.422	0.429	0.539	0.328	0.365
Ld19:731982:G:C:27752.5:PASS:C:upstream_gene:MODIFIER:LdBPK_190023400:LdBPK_190023400:Ld19;732730;734616;hypotheticalprotein,conserved	0.153	0.179	0.193	0.212	0.266	0.178	0.166	0.167	0.17	0.176	0.162	0.247	0.257	0.119	0.178	0.208	0.201	0.156	0.205	0.217	0.202	0.158	0.199	0.199	0.211	0.243	0.205	0.217	0.202	0.213	0.262	0.163	0.205	0.217	0.202	0.168	0.211	0.209	0.189	0.205	0.217	0.202	0.215	0.218	0.25
Ld18:550778:C:T:19978.8:PASS:T:downstream_gene:MODIFIER:LdBPK_180018500:LdBPK_180018500:Ld18;548327;550096;cholinephosphatecytidylyltransferaseA,putative	0.82	0.765	0.833	0.735	0.771	0.865	0.854	0.818	0.872	0.821	0.929	0.758	0.778	0.829	0.829	0.75	0.667	0.868	0.766	0.783	0.745	0.914	0.851	0.829	0.786	0.929	0.766	0.783	0.745	0.804	0.844	0.771	0.766	0.783	0.745	0.824	0.775	0.739	0.875	0.766	0.783	0.745	0.912	0.757	0.878
Ld22:741735:G:T:178933:PASS:T:synonymous:LOW:LdBPK_220022800:LdBPK_220022800:Ld22;737032;744183;hypotheticalprotein,conserved	0.535	0.498	0.541	0.556	0.542	0.571	0.548	0.592	0.629	0.608	0.526	0.579	0.553	0.558	0.5	0.54	0.569	0.524	0.53	0.583	0.541	0.581	0.552	0.539	0.509	0.526	0.53	0.583	0.541	0.572	0.599	0.502	0.53	0.583	0.541	0.609	0.572	0.537	0.5	0.53	0.583	0.541	0.604	0.532	0.496
Ld22:573016:G:C:5635.24:PASS:C:upstream_gene:MODIFIER:LdBPK_220018700:LdBPK_220018700:Ld22;568518;570764;hypotheticalprotein	0.509	0.256	0.31	0.328	0.25	0.254	0.362	0.2	0.327	0.239	0.25	0.222	0.242	0.233	0.247	0.259	0.362	0.163	0.293	0.288	0.316	0.296	0.154	0.185	0.329	0.25	0.293	0.288	0.316	0.224	0.283	0.222	0.293	0.288	0.316	0.25	0.226	0.396	0.222	0.293	0.288	0.316	0.283	0.275	0.269
Ld22:745626:A:G:263559:PASS:G:upstream_gene:MODIFIER:LdBPK_220022900:LdBPK_220022900:Ld22;744421;744645;hypotheticalprotein	0.783	0.765	0.812	0.786	0.836	0.733	0.77	0.745	0.794	0.768	0.709	0.778	0.776	0.771	0.748	0.742	0.829	0.768	0.792	0.725	0.764	0.768	0.771	0.811	0.739	0.793	0.792	0.725	0.764	0.819	0.809	0.779	0.792	0.725	0.764	0.784	0.75	0.791	0.812	0.792	0.725	0.764	0.759	0.781	0.808
Ld02:404089:G:A:63987.5:PASS:A:upstream_gene:MODIFIER:LdBPK_020013200:LdBPK_020013200:Ld02;405430;406800;hypotheticalprotein,conserved	0.562	0.602	0.522	0.415	0.485	0.393	0.487	0.452	0.522	0.471	0.526	0.523	0.496	0.321	0.481	0.47	0.508	0.565	0.518	0.455	0.43	0.523	0.538	0.381	0.374	0.427	0.518	0.455	0.43	0.463	0.474	0.523	0.518	0.455	0.43	0.512	0.531	0.45	0.295	0.518	0.455	0.43	0.375	0.472	0.436
Ld02:396504:C:A:104147:PASS:A:upstream_gene:MODIFIER:Gene_LdBPK_020012900:pseudogene:Gene_LdBPK_020012900:pseudogene:pseudogene	0.503	0.446	0.453	0.527	0.474	0.476	0.484	0.49	0.474	0.455	0.514	0.545	0.466	0.401	0.394	0.446	0.483	0.496	0.52	0.511	0.461	0.523	0.519	0.421	0.4	0.408	0.52	0.511	0.461	0.542	0.451	0.468	0.52	0.511	0.461	0.57	0.538	0.485	0.278	0.52	0.511	0.461	0.519	0.429	0.376
Ld22:744079:T:C:46587.5:PASS:C:missense:MODERATE:LdBPK_220022800:LdBPK_220022800:Ld22;737032;744183;hypotheticalprotein,conserved	0.163	0.266	0.2	0.23	0.211	0.194	0.235	0.164	0.18	0.208	0.186	0.179	0.184	0.188	0.161	0.207	0.246	0.159	0.15	0.24	0.233	0.188	0.202	0.206	0.208	0.191	0.15	0.24	0.233	0.179	0.215	0.166	0.15	0.24	0.233	0.215	0.19	0.169	0.203	0.15	0.24	0.233	0.211	0.192	0.251
Ld02:28187:G:A:54968.6:PASS:A:upstream_gene:MODIFIER:LdBPK_020005700:LdBPK_020005700:Ld02;24938;27919;hypotheticalprotein,conserved	0.451	0.485	0.523	0.687	0.405	0.571	0.493	0.478	0.506	0.436	0.521	0.507	0.394	0.547	0.478	0.476	0.521	0.4	0.481	0.475	0.478	0.439	0.469	0.608	0.449	0.567	0.481	0.475	0.478	0.422	0.464	0.392	0.481	0.475	0.478	0.495	0.522	0.593	1	0.481	0.475	0.478	0.446	0.444	0.419
Ld22:741426:T:A:229882:PASS:A:missense:MODERATE:LdBPK_220022800:LdBPK_220022800:Ld22;737032;744183;hypotheticalprotein,conserved	0.552	0.58	0.565	0.608	0.585	0.522	0.565	0.569	0.559	0.555	0.571	0.661	0.536	0.609	0.548	0.599	0.537	0.567	0.566	0.573	0.551	0.598	0.567	0.548	0.538	0.494	0.566	0.573	0.551	0.579	0.639	0.608	0.566	0.573	0.551	0.516	0.602	0.553	0.569	0.566	0.573	0.551	0.566	0.522	0.543
Ld36:2572251:T:C:67761.5:PASS:C:missense:MODERATE:LdBPK_360076900:LdBPK_360076900:Ld36;2570161;2573652;histidinesecretoryacidphosphatase,putative	0.243	0.237	0.225	0.282	0.275	0.264	0.27	0.255	0.261	0.252	0.221	0.293	0.277	0.257	0.232	0.237	0.246	0.257	0.258	0.238	0.286	0.213	0.306	0.249	0.238	0.243	0.258	0.238	0.286	0.244	0.325	0.269	0.258	0.238	0.286	0.254	0.273	0.258	0.264	0.258	0.238	0.286	0.248	0.236	0.244
Ld10:603890:A:G:17507.5:PASS:G:downstream_gene:MODIFIER:LdBPK_100021300:LdBPK_100021300:Ld10;599403;600587;delta-12fattyaciddesaturase	0.185	0.145	0.219	0.264	0.169	0.183	0.111	0.22	0.218	0.24	0.177	0.278	0.192	0.209	0.239	0.183	0.256	0.207	0.168	0.182	0.222	0.215	0.202	0.196	0.208	0.17	0.168	0.182	0.222	0.143	0.229	0.221	0.168	0.182	0.222	0.27	0.274	0.248	0.156	0.168	0.182	0.222	0.215	0.216	0.244
Ld28:305641:A:C:4328.52:PASS:C:upstream_gene:MODIFIER:LdBPK_280013800:LdBPK_280013800:Ld28;306860;307390;hypotheticalprotein,conserved	0.083	0.115	0.098	0.156	0.032	0.19	0.091	0.196	0.08	0.268	0.155	0.146	0.122	0.089	0.156	0.079	0.155	0.226	0.096	0.132	0.089	0.127	0.196	0.147	0.125	0.125	0.096	0.132	0.089	0.086	0.154	0.171	0.096	0.132	0.089	0.189	0.13	0.216	0.135	0.096	0.132	0.089	0.122	0.086	0.176
Ld22:744144:C:T:161405:PASS:T:synonymous:LOW:LdBPK_220022800:LdBPK_220022800:Ld22;737032;744183;hypotheticalprotein,conserved	0.475	0.525	0.449	0.434	0.455	0.488	0.449	0.38	0.488	0.457	0.474	0.514	0.413	0.456	0.464	0.451	0.482	0.411	0.434	0.502	0.423	0.535	0.441	0.443	0.455	0.424	0.434	0.502	0.423	0.449	0.469	0.417	0.434	0.502	0.423	0.5	0.48	0.467	0.421	0.434	0.502	0.423	0.437	0.443	0.494
Ld22:744914:G:A:66867.5:PASS:A:upstream_gene:MODIFIER:LdBPK_220022900:LdBPK_220022900:Ld22;744421;744645;hypotheticalprotein	0.22	0.256	0.226	0.22	0.204	0.236	0.237	0.253	0.185	0.234	0.217	0.217	0.225	0.238	0.285	0.234	0.176	0.228	0.177	0.216	0.239	0.205	0.245	0.272	0.225	0.263	0.177	0.216	0.239	0.211	0.2	0.26	0.177	0.216	0.239	0.185	0.223	0.192	0.194	0.177	0.216	0.239	0.212	0.241	0.227
Ld22:744227:A:G:80018.5:PASS:G:downstream_gene:MODIFIER:LdBPK_220022800:LdBPK_220022800:Ld22;737032;744183;hypotheticalprotein,conserved	0.261	0.326	0.263	0.223	0.286	0.267	0.26	0.184	0.244	0.244	0.284	0.253	0.173	0.23	0.257	0.274	0.226	0.234	0.282	0.28	0.26	0.332	0.283	0.257	0.282	0.248	0.282	0.28	0.26	0.209	0.199	0.276	0.282	0.28	0.26	0.233	0.289	0.225	0.253	0.282	0.28	0.26	0.273	0.264	0.244
Ld18:550775:C:G:22500:PASS:G:downstream_gene:MODIFIER:LdBPK_180018500:LdBPK_180018500:Ld18;548327;550096;cholinephosphatecytidylyltransferaseA,putative	0.92	0.765	0.794	0.854	0.824	0.846	0.86	0.912	0.872	0.775	0.947	0.81	0.795	0.881	0.842	0.769	0.707	0.81	0.792	0.848	0.788	0.886	0.824	0.825	0.804	0.878	0.792	0.848	0.788	0.812	0.871	0.8	0.792	0.848	0.788	0.736	0.837	0.795	0.853	0.792	0.848	0.788	0.857	0.737	0.816
Ld12:386262:C:G:70912.5:PASS:G:synonymous:LOW:LdBPK_120012600:LdBPK_120012600:Ld12;385519;386865;surfaceantigenprotein2,putative	0.244	0.245	0.225	0.261	0.244	0.265	0.26	0.221	0.26	0.273	0.248	0.257	0.273	0.276	0.321	0.233	0.276	0.312	0.309	0.253	0.242	0.284	0.225	0.293	0.256	0.237	0.309	0.253	0.242	0.281	0.228	0.256	0.309	0.253	0.242	0.244	0.261	0.256	0.225	0.309	0.253	0.242	0.253	0.264	0.288
Ld22:744056:C:A:46486.5:PASS:A:missense:MODERATE:LdBPK_220022800:LdBPK_220022800:Ld22;737032;744183;hypotheticalprotein,conserved	0.224	0.227	0.192	0.162	0.166	0.225	0.193	0.228	0.223	0.177	0.227	0.202	0.241	0.256	0.204	0.235	0.177	0.197	0.246	0.208	0.166	0.298	0.173	0.267	0.233	0.229	0.246	0.208	0.166	0.235	0.181	0.223	0.246	0.208	0.166	0.196	0.202	0.21	0.221	0.246	0.208	0.166	0.186	0.173	0.218
Ld34:773679:A:C:26675.5:PASS:C:upstream_gene:MODIFIER:LdBPK_340024000:LdBPK_340024000:Ld34;769707;770291;Amastinsurfaceglycoprotein,putative	0.166	0.165	0.148	0.177	0.172	0.18	0.161	0.19	0.161	0.176	0.181	0.177	0.149	0.153	0.202	0.124	0.157	0.136	0.129	0.209	0.141	0.194	0.149	0.189	0.128	0.166	0.129	0.209	0.141	0.14	0.177	0.152	0.129	0.209	0.141	0.116	0.182	0.193	0.133	0.129	0.209	0.141	0.205	0.124	0.145
Ld23:94102:A:C:108939:PASS:C:upstream_gene:MODIFIER:LdBPK_230007800:LdBPK_230007800:Ld23;95718;100427;pentamidineresistanceprotein1	0.393	0.291	0.368	0.302	0.354	0.368	0.321	0.317	0.332	0.386	0.339	0.292	0.292	0.306	0.262	0.282	0.365	0.281	0.295	0.306	0.295	0.36	0.34	0.308	0.345	0.319	0.295	0.306	0.295	0.359	0.293	0.372	0.295	0.306	0.295	0.379	0.329	0.355	0.34	0.295	0.306	0.295	0.382	0.309	0.337
Ld19:731955:G:A:19492.5:PASS:A:upstream_gene:MODIFIER:LdBPK_190023400:LdBPK_190023400:Ld19;732730;734616;hypotheticalprotein,conserved	0.133	0.161	0.147	0.162	0.221	0.113	0.12	0.133	0.137	0.155	0.118	0.202	0.165	0.102	0.143	0.176	0.158	0.119	0.168	0.151	0.194	0.139	0.178	0.169	0.191	0.183	0.168	0.151	0.194	0.137	0.205	0.127	0.168	0.151	0.194	0.135	0.171	0.162	0.157	0.168	0.151	0.194	0.173	0.169	0.216
Ld22:741057:G:T:180769:PASS:T:synonymous:LOW:LdBPK_220022800:LdBPK_220022800:Ld22;737032;744183;hypotheticalprotein,conserved	0.568	0.602	0.551	0.599	0.585	0.525	0.557	0.57	0.591	0.557	0.569	0.568	0.604	0.614	0.533	0.564	0.512	0.639	0.597	0.525	0.581	0.52	0.574	0.574	0.592	0.535	0.597	0.525	0.581	0.52	0.585	0.554	0.597	0.525	0.581	0.562	0.614	0.564	0.61	0.597	0.525	0.581	0.596	0.591	0.547
Ld36:2570359:T:A:42338.5:PASS:A:missense:MODERATE:LdBPK_360076900:LdBPK_360076900:Ld36;2570161;2573652;histidinesecretoryacidphosphatase,putative	0.229	0.169	0.172	0.209	0.201	0.121	0.188	0.161	0.197	0.208	0.19	0.164	0.149	0.197	0.197	0.16	0.168	0.19	0.161	0.184	0.189	0.211	0.197	0.192	0.165	0.188	0.161	0.184	0.189	0.217	0.141	0.173	0.161	0.184	0.189	0.2	0.249	0.149	0.181	0.161	0.184	0.189	0.173	0.169	0.253
Ld22:741306:C:T:224040:PASS:T:synonymous:LOW:LdBPK_220022800:LdBPK_220022800:Ld22;737032;744183;hypotheticalprotein,conserved	0.53	0.508	0.592	0.61	0.545	0.565	0.567	0.592	0.567	0.582	0.526	0.512	0.59	0.65	0.492	0.637	0.476	0.571	0.585	0.62	0.585	0.607	0.563	0.542	0.547	0.518	0.585	0.62	0.585	0.565	0.602	0.544	0.585	0.62	0.585	0.544	0.606	0.508	0.583	0.585	0.62	0.585	0.598	0.557	0.563
Ld33:1534567:T:C:9669.17:PASS:C:missense:MODERATE:FLAM8:LdBPK_330041000:Ld33;1515922;1546488;FlagellarMember8	0.258	0.163	0.25	0.314	0.258	0.29	0.173	0.324	0.27	0.407	0.273	0.245	0.212	0.132	0.206	0.2	0.207	0.343	0.274	0.273	0.302	0.255	0.262	0.237	0.226	0.425	0.274	0.273	0.302	0.258	0.288	0.229	0.274	0.273	0.302	0.305	0.212	0.317	0.271	0.274	0.273	0.302	0.304	0.228	0.161
Ld02:397829:G:A:119897:PASS:A:upstream_gene:MODIFIER:LdBPK_020013000:LdBPK_020013000:Ld02;399203;399631;hypotheticalprotein	0.423	0.375	0.478	0.471	0.463	0.47	0.49	0.515	0.464	0.475	0.571	0.463	0.536	0.583	0.611	0.547	0.532	0.552	0.479	0.481	0.507	0.534	0.545	0.66	0.482	0.578	0.479	0.481	0.507	0.459	0.49	0.435	0.479	0.481	0.507	0.465	0.497	0.5	0.724	0.479	0.481	0.507	0.449	0.548	0.566
Ld26:177884:T:G:7623.03:PASS:G:upstream_gene:MODIFIER:LdBPK_260011300:LdBPK_260011300:Ld26;173755;174057;10kDaheatshockprotein,putative	0.118	0.141	0.103	0.095	0.11	0.12	0.104	0.143	0.169	0.167	0.238	0.109	0.099	0.077	0.187	0.2	0.141	0.13	0.143	0.143	0.145	0.122	0.068	0.115	0.244	0.115	0.143	0.143	0.145	0.101	0.128	0.172	0.143	0.143	0.145	0.077	0.108	0.154	0.157	0.143	0.143	0.145	0.091	0.164	0.127
Ld31:853455:T:G:1325.09:PASS:G:upstream_gene:MODIFIER:LdBPK_310024700:LdBPK_310024700:Ld31;847156;848478;3-ketoacyl-CoAthiolase-likeprotein,putative	0.055	0.189	0.164	0.256	0.275	0	0.02	0.02	0.023	0	0.031	0.019	0	0	0.066	0	0.022	0	0.038	0.017	0	0	0.016	0	0.02	0	0.038	0.017	0	0.02	0.07	0	0.038	0.017	0	0.021	0	0.021	0	0.038	0.017	0	0.034	0	0.042
Ld22:741780:C:T:159014:PASS:T:synonymous:LOW:LdBPK_220022800:LdBPK_220022800:Ld22;737032;744183;hypotheticalprotein,conserved	0.648	0.593	0.688	0.655	0.699	0.663	0.691	0.639	0.67	0.697	0.601	0.683	0.648	0.612	0.631	0.699	0.644	0.637	0.687	0.618	0.633	0.615	0.629	0.66	0.628	0.641	0.687	0.618	0.633	0.656	0.653	0.634	0.687	0.618	0.633	0.707	0.689	0.63	0.628	0.687	0.618	0.633	0.667	0.587	0.622
Ld02:406205:A:C:132826:PASS:C:missense:MODERATE:LdBPK_020013200:LdBPK_020013200:Ld02;405430;406800;hypotheticalprotein,conserved	0.483	0.491	0.477	0.483	0.429	0.41	0.485	0.537	0.446	0.536	0.487	0.456	0.463	0.411	0.415	0.387	0.505	0.446	0.511	0.484	0.506	0.479	0.464	0.377	0.395	0.382	0.511	0.484	0.506	0.492	0.553	0.517	0.511	0.484	0.506	0.478	0.515	0.446	0.336	0.511	0.484	0.506	0.472	0.457	0.368
Ld22:744066:G:A:47201.5:PASS:A:synonymous:LOW:LdBPK_220022800:LdBPK_220022800:Ld22;737032;744183;hypotheticalprotein,conserved	0.204	0.214	0.201	0.16	0.148	0.22	0.176	0.217	0.213	0.153	0.21	0.207	0.204	0.236	0.191	0.2	0.173	0.164	0.245	0.21	0.176	0.276	0.156	0.249	0.216	0.22	0.245	0.21	0.176	0.209	0.188	0.184	0.245	0.21	0.176	0.164	0.204	0.222	0.195	0.245	0.21	0.176	0.185	0.16	0.196
Ld22:744402:C:G:155162:PASS:G:downstream_gene:MODIFIER:LdBPK_220022800:LdBPK_220022800:Ld22;737032;744183;hypotheticalprotein,conserved	0.395	0.498	0.498	0.398	0.353	0.426	0.392	0.401	0.449	0.386	0.41	0.459	0.367	0.409	0.385	0.433	0.441	0.423	0.433	0.445	0.411	0.449	0.422	0.427	0.433	0.421	0.433	0.445	0.411	0.377	0.427	0.415	0.433	0.445	0.411	0.423	0.419	0.433	0.42	0.433	0.445	0.411	0.422	0.395	0.457
Ld22:741494:G:C:66536.5:PASS:C:missense:MODERATE:LdBPK_220022800:LdBPK_220022800:Ld22;737032;744183;hypotheticalprotein,conserved	0.222	0.185	0.266	0.264	0.217	0.252	0.244	0.237	0.183	0.214	0.197	0.189	0.205	0.188	0.197	0.204	0.263	0.261	0.22	0.168	0.224	0.22	0.209	0.216	0.204	0.225	0.22	0.168	0.224	0.236	0.214	0.226	0.22	0.168	0.224	0.184	0.244	0.18	0.176	0.22	0.168	0.224	0.196	0.213	0.237
Ld22:744214:T:G:80056.5:PASS:G:downstream_gene:MODIFIER:LdBPK_220022800:LdBPK_220022800:Ld22;737032;744183;hypotheticalprotein,conserved	0.252	0.306	0.251	0.227	0.288	0.285	0.248	0.177	0.221	0.236	0.293	0.26	0.177	0.237	0.286	0.273	0.218	0.227	0.277	0.253	0.251	0.328	0.263	0.264	0.298	0.233	0.277	0.253	0.251	0.212	0.216	0.279	0.277	0.253	0.251	0.247	0.274	0.236	0.235	0.277	0.253	0.251	0.25	0.258	0.241
Ld25:725655:C:G:515.4:PASS:G:upstream_gene:MODIFIER:LdBPK_250025000:LdBPK_250025000:Ld25;721675;723240;WDdomain,G-betarepeat,putative	0.037	0.021	0.054	0.082	0.137	0.058	0	0.035	0.023	0.016	0	0.056	0.036	0.091	0.05	0.047	0.027	0.043	0.057	0.032	0	0.043	0.051	0.031	0.043	0.085	0.057	0.032	0	0.066	0.066	0.015	0.057	0.032	0	0.038	0.026	0.03	0.029	0.057	0.032	0	0.07	0.048	0.045
Ld22:745004:A:G:38602.6:PASS:G:upstream_gene:MODIFIER:LdBPK_220022900:LdBPK_220022900:Ld22;744421;744645;hypotheticalprotein	0.19	0.182	0.19	0.214	0.21	0.157	0.215	0.19	0.185	0.204	0.228	0.237	0.192	0.181	0.193	0.208	0.248	0.206	0.246	0.22	0.213	0.252	0.222	0.248	0.196	0.177	0.246	0.22	0.213	0.18	0.237	0.197	0.246	0.22	0.213	0.165	0.238	0.185	0.213	0.246	0.22	0.213	0.177	0.197	0.21
Ld22:742343:C:T:87999.5:PASS:T:missense:MODERATE:LdBPK_220022800:LdBPK_220022800:Ld22;737032;744183;hypotheticalprotein,conserved	0.599	0.572	0.62	0.591	0.519	0.533	0.562	0.621	0.557	0.568	0.507	0.567	0.621	0.565	0.641	0.61	0.543	0.53	0.582	0.553	0.536	0.593	0.539	0.514	0.56	0.626	0.582	0.553	0.536	0.602	0.558	0.538	0.582	0.553	0.536	0.598	0.541	0.585	0.636	0.582	0.553	0.536	0.595	0.521	0.531
Ld08:531660:T:C:3115.06:PASS:C:upstream_gene:MODIFIER:MIX:LdBPK_080017300:Ld08;531801;532388;MIXprotein	0.227	0.24	0.367	0.258	0.226	0.364	0.333	0.324	0.2	0.361	0.353	0.171	0.395	0.24	0.281	0.37	0.258	0.286	0.268	0.323	0.325	0.312	0.357	0.286	0.405	0.294	0.268	0.323	0.325	0.316	0.281	0.333	0.268	0.323	0.325	0.441	0.355	0.333	0.457	0.268	0.323	0.325	0.344	0.357	0.324
Ld22:744773:A:G:21132.5:PASS:G:upstream_gene:MODIFIER:LdBPK_220022900:LdBPK_220022900:Ld22;744421;744645;hypotheticalprotein	0.149	0.2	0.167	0.123	0.133	0.119	0.137	0.146	0.156	0.145	0.118	0.15	0.22	0.14	0.146	0.166	0.149	0.156	0.189	0.18	0.148	0.12	0.148	0.143	0.163	0.141	0.189	0.18	0.148	0.196	0.142	0.133	0.189	0.18	0.148	0.12	0.163	0.175	0.135	0.189	0.18	0.148	0.147	0.144	0.173
Ld22:744888:C:T:57799.5:PASS:T:upstream_gene:MODIFIER:LdBPK_220022900:LdBPK_220022900:Ld22;744421;744645;hypotheticalprotein	0.209	0.233	0.201	0.224	0.229	0.261	0.229	0.18	0.237	0.228	0.231	0.197	0.258	0.257	0.213	0.24	0.214	0.221	0.227	0.24	0.229	0.202	0.218	0.233	0.242	0.169	0.227	0.24	0.229	0.29	0.241	0.24	0.227	0.24	0.229	0.232	0.216	0.252	0.216	0.227	0.24	0.229	0.2	0.204	0.229
Ld22:745618:G:T:204465:PASS:T:upstream_gene:MODIFIER:LdBPK_220022900:LdBPK_220022900:Ld22;744421;744645;hypotheticalprotein	0.595	0.559	0.586	0.571	0.62	0.514	0.591	0.56	0.631	0.613	0.52	0.544	0.573	0.591	0.556	0.514	0.536	0.561	0.591	0.555	0.537	0.531	0.55	0.602	0.526	0.565	0.591	0.555	0.537	0.528	0.564	0.555	0.591	0.555	0.537	0.646	0.537	0.556	0.628	0.591	0.555	0.537	0.553	0.602	0.581
Ld22:742048:T:G:42556.5:PASS:G:missense:MODERATE:LdBPK_220022800:LdBPK_220022800:Ld22;737032;744183;hypotheticalprotein,conserved	0.244	0.225	0.241	0.223	0.224	0.217	0.202	0.251	0.213	0.211	0.207	0.177	0.236	0.224	0.269	0.202	0.261	0.222	0.249	0.188	0.246	0.227	0.244	0.222	0.245	0.225	0.249	0.188	0.246	0.193	0.227	0.194	0.249	0.188	0.246	0.224	0.218	0.196	0.176	0.249	0.188	0.246	0.202	0.215	0.224
Ld22:744403:T:C:142772:PASS:C:downstream_gene:MODIFIER:LdBPK_220022800:LdBPK_220022800:Ld22;737032;744183;hypotheticalprotein,conserved	0.372	0.473	0.484	0.389	0.351	0.414	0.38	0.401	0.435	0.372	0.399	0.443	0.359	0.403	0.385	0.42	0.435	0.397	0.43	0.429	0.409	0.441	0.406	0.413	0.431	0.417	0.43	0.429	0.409	0.369	0.417	0.405	0.43	0.429	0.409	0.399	0.394	0.431	0.399	0.43	0.429	0.409	0.411	0.387	0.456
Ld10:460886:T:G:829.73:PASS:G:upstream_gene:MODIFIER:LdBPK_100015800:LdBPK_100015800:Ld10;454549;459255;hypotheticalprotein,conserved	0.043	0	0.042	0.045	0	0.053	0.018	0.051	0.022	0.021	0.018	0.055	0.016	0.031	0.078	0.023	0.024	0.02	0.029	0.033	0.044	0	0	0.024	0	0.022	0.029	0.033	0.044	0.022	0.022	0.082	0.029	0.033	0.044	0.075	0.081	0	0.044	0.029	0.033	0.044	0.025	0	0
Ld22:745059:G:T:235191:PASS:T:upstream_gene:MODIFIER:LdBPK_220022900:LdBPK_220022900:Ld22;744421;744645;hypotheticalprotein	0.738	0.715	0.731	0.715	0.762	0.753	0.827	0.769	0.735	0.72	0.772	0.77	0.735	0.729	0.737	0.75	0.78	0.784	0.749	0.762	0.739	0.728	0.76	0.723	0.716	0.763	0.749	0.762	0.739	0.745	0.784	0.798	0.749	0.762	0.739	0.711	0.777	0.757	0.755	0.749	0.762	0.739	0.763	0.729	0.779
Ld12:626419:T:G:4527.65:PASS:G:upstream_gene:MODIFIER:LdBPK_120015500:LdBPK_120015500:Ld12;626442;626738;hypotheticalprotein	0.1	0.147	0.098	0.159	0.118	0.146	0.163	0.113	0.188	0.093	0.089	0.3	0.128	0.077	0.118	0.104	0.054	0.026	0.131	0.089	0.106	0.093	0.149	0.181	0.183	0.134	0.131	0.089	0.106	0.078	0.135	0.125	0.131	0.089	0.106	0.102	0.21	0.135	0.08	0.131	0.089	0.106	0.118	0.067	0.103
Ld12:385010:T:C:30915.7:PASS:C:upstream_gene:MODIFIER:LdBPK_120012600:LdBPK_120012600:Ld12;385519;386865;surfaceantigenprotein2,putative	0.113	0.165	0.176	0.168	0.192	0.197	0.14	0.135	0.173	0.157	0.148	0.164	0.145	0.174	0.149	0.192	0.149	0.194	0.121	0.158	0.169	0.154	0.185	0.158	0.164	0.198	0.121	0.158	0.169	0.177	0.15	0.129	0.121	0.158	0.169	0.141	0.144	0.149	0.134	0.121	0.158	0.169	0.089	0.126	0.165
Ld36:2572421:G:T:73275.5:PASS:T:missense:MODERATE:LdBPK_360076900:LdBPK_360076900:Ld36;2570161;2573652;histidinesecretoryacidphosphatase,putative	0.205	0.232	0.236	0.256	0.188	0.2	0.224	0.208	0.304	0.268	0.188	0.252	0.26	0.212	0.258	0.24	0.242	0.252	0.2	0.224	0.232	0.256	0.228	0.208	0.24	0.228	0.2	0.224	0.232	0.256	0.232	0.228	0.2	0.224	0.232	0.224	0.196	0.236	0.244	0.2	0.224	0.232	0.213	0.236	0.285
Ld12:386570:T:C:156021:PASS:C:missense:MODERATE:LdBPK_120012600:LdBPK_120012600:Ld12;385519;386865;surfaceantigenprotein2,putative	0.427	0.408	0.502	0.486	0.435	0.455	0.421	0.461	0.406	0.444	0.462	0.429	0.462	0.379	0.444	0.419	0.492	0.435	0.454	0.418	0.413	0.449	0.398	0.419	0.403	0.432	0.454	0.418	0.413	0.415	0.468	0.451	0.454	0.418	0.413	0.428	0.439	0.428	0.492	0.454	0.418	0.413	0.357	0.393	0.412
Ld36:2568739:G:T:67093.5:PASS:T:upstream_gene:MODIFIER:MPK1:LdBPK_360076800:Ld36;2563153;2564229;mitogen-activatedproteinkinase	0.278	0.308	0.227	0.251	0.337	0.269	0.308	0.282	0.212	0.289	0.306	0.263	0.29	0.342	0.19	0.204	0.304	0.214	0.249	0.276	0.264	0.225	0.282	0.23	0.269	0.304	0.249	0.276	0.264	0.221	0.265	0.26	0.249	0.276	0.264	0.287	0.306	0.291	0.305	0.249	0.276	0.264	0.202	0.267	0.24
Ld29:552520:G:A:16449.5:PASS:A:intergenic_region:MODIFIER:LdBPK_290019200-Gene_LdBPK_290019300:pseudogene:LdBPK_290019200-Gene_LdBPK_290019300:pseudogene:pseudogene	0.469	0.357	0.351	0.385	0.515	0.4	0.303	0.46	0.417	0.333	0.471	0.387	0.273	0.278	0.478	0.392	0.394	0.27	0.406	0.429	0.389	0.433	0.431	0.357	0.349	0.429	0.406	0.429	0.389	0.425	0.38	0.375	0.406	0.429	0.389	0.414	0.263	0.432	0.341	0.406	0.429	0.389	0.465	0.452	0.317
Ld22:745676:T:C:131376:PASS:C:upstream_gene:MODIFIER:LdBPK_220022900:LdBPK_220022900:Ld22;744421;744645;hypotheticalprotein	0.509	0.478	0.54	0.476	0.545	0.441	0.512	0.48	0.547	0.543	0.46	0.5	0.523	0.526	0.469	0.444	0.48	0.5	0.526	0.474	0.477	0.439	0.46	0.551	0.495	0.493	0.526	0.474	0.477	0.482	0.498	0.473	0.526	0.474	0.477	0.544	0.473	0.48	0.54	0.526	0.474	0.477	0.496	0.507	0.507
Ld12:385110:T:C:29949.5:PASS:C:upstream_gene:MODIFIER:LdBPK_120012600:LdBPK_120012600:Ld12;385519;386865;surfaceantigenprotein2,putative	0.156	0.136	0.157	0.136	0.133	0.145	0.137	0.146	0.145	0.14	0.145	0.161	0.124	0.146	0.149	0.153	0.12	0.144	0.141	0.134	0.162	0.16	0.181	0.176	0.129	0.133	0.141	0.134	0.162	0.177	0.124	0.153	0.141	0.134	0.162	0.133	0.156	0.158	0.168	0.141	0.134	0.162	0.157	0.153	0.116
Ld22:742119:T:G:264206:PASS:G:synonymous:LOW:LdBPK_220022800:LdBPK_220022800:Ld22;737032;744183;hypotheticalprotein,conserved	0.722	0.804	0.757	0.781	0.79	0.794	0.739	0.777	0.782	0.805	0.704	0.785	0.794	0.818	0.786	0.784	0.716	0.728	0.773	0.793	0.761	0.76	0.786	0.747	0.763	0.765	0.773	0.793	0.761	0.814	0.762	0.762	0.773	0.793	0.761	0.794	0.756	0.765	0.805	0.773	0.793	0.761	0.755	0.778	0.762
Ld22:741783:C:T:152636:PASS:T:synonymous:LOW:LdBPK_220022800:LdBPK_220022800:Ld22;737032;744183;hypotheticalprotein,conserved	0.652	0.608	0.662	0.645	0.673	0.646	0.686	0.634	0.668	0.694	0.582	0.661	0.659	0.596	0.628	0.69	0.648	0.64	0.665	0.614	0.629	0.633	0.606	0.646	0.615	0.624	0.665	0.614	0.629	0.639	0.644	0.643	0.665	0.614	0.629	0.718	0.673	0.618	0.626	0.665	0.614	0.629	0.634	0.579	0.601
Ld22:741756:G:T:216431:PASS:T:synonymous:LOW:LdBPK_220022800:LdBPK_220022800:Ld22;737032;744183;hypotheticalprotein,conserved	0.713	0.679	0.694	0.684	0.74	0.707	0.725	0.689	0.722	0.75	0.638	0.709	0.69	0.657	0.674	0.743	0.704	0.668	0.674	0.674	0.692	0.677	0.674	0.706	0.646	0.686	0.674	0.674	0.692	0.696	0.695	0.645	0.674	0.674	0.692	0.75	0.694	0.66	0.676	0.674	0.674	0.692	0.716	0.641	0.674
Ld22:744474:T:C:23259.5:PASS:C:missense:MODERATE:LdBPK_220022900:LdBPK_220022900:Ld22;744421;744645;hypotheticalprotein	0.193	0.237	0.211	0.205	0.209	0.236	0.177	0.198	0.201	0.192	0.149	0.177	0.185	0.208	0.169	0.173	0.2	0.161	0.206	0.17	0.185	0.196	0.22	0.226	0.251	0.203	0.206	0.17	0.185	0.22	0.198	0.176	0.206	0.17	0.185	0.177	0.19	0.214	0.19	0.206	0.17	0.185	0.177	0.215	0.219
Ld22:745039:G:C:218974:PASS:C:upstream_gene:MODIFIER:LdBPK_220022900:LdBPK_220022900:Ld22;744421;744645;hypotheticalprotein	0.734	0.716	0.718	0.714	0.774	0.732	0.806	0.753	0.761	0.713	0.752	0.777	0.759	0.722	0.727	0.739	0.776	0.765	0.761	0.774	0.742	0.72	0.742	0.732	0.735	0.753	0.761	0.774	0.742	0.738	0.768	0.787	0.761	0.774	0.742	0.695	0.786	0.766	0.742	0.761	0.774	0.742	0.752	0.69	0.75
Ld12:385661:A:C:34232.5:PASS:C:missense:MODERATE:LdBPK_120012600:LdBPK_120012600:Ld12;385519;386865;surfaceantigenprotein2,putative	0.12	0.148	0.18	0.124	0.184	0.148	0.188	0.134	0.168	0.177	0.116	0.138	0.148	0.128	0.144	0.153	0.176	0.188	0.165	0.169	0.137	0.136	0.176	0.12	0.197	0.132	0.165	0.169	0.137	0.12	0.136	0.16	0.165	0.169	0.137	0.1	0.141	0.132	0.133	0.165	0.169	0.137	0.112	0.153	0.16
Ld12:385660:A:G:34469.5:PASS:G:missense:MODERATE:LdBPK_120012600:LdBPK_120012600:Ld12;385519;386865;surfaceantigenprotein2,putative	0.12	0.148	0.177	0.124	0.184	0.148	0.185	0.13	0.165	0.176	0.116	0.136	0.148	0.132	0.144	0.157	0.177	0.188	0.164	0.172	0.132	0.133	0.181	0.12	0.2	0.133	0.164	0.172	0.132	0.124	0.137	0.16	0.164	0.172	0.132	0.105	0.141	0.132	0.133	0.164	0.172	0.132	0.116	0.157	0.157
Ld22:744240:G:C:64732.5:PASS:C:downstream_gene:MODIFIER:LdBPK_220022800:LdBPK_220022800:Ld22;737032;744183;hypotheticalprotein,conserved	0.249	0.17	0.203	0.256	0.24	0.228	0.201	0.216	0.217	0.206	0.216	0.235	0.247	0.197	0.198	0.198	0.252	0.237	0.215	0.221	0.253	0.233	0.173	0.21	0.224	0.214	0.215	0.221	0.253	0.222	0.262	0.215	0.215	0.221	0.253	0.22	0.208	0.215	0.204	0.215	0.221	0.253	0.226	0.181	0.285
Ld22:744421:C:G:41383.5:PASS:G:stop_lost&splice_region:HIGH:LdBPK_220022900:LdBPK_220022900:Ld22;744421;744645;hypotheticalprotein	0.202	0.205	0.214	0.171	0.201	0.206	0.194	0.169	0.221	0.179	0.156	0.204	0.149	0.221	0.192	0.19	0.169	0.189	0.197	0.18	0.153	0.17	0.181	0.208	0.257	0.229	0.197	0.18	0.153	0.18	0.169	0.184	0.197	0.18	0.153	0.2	0.169	0.193	0.186	0.197	0.18	0.153	0.216	0.153	0.188
Ld14:571410:C:G:611.4:PASS:G:upstream_gene:MODIFIER:LdBPK_140019400:LdBPK_140019400:Ld14;571626;574919;proteinkinase,putative	0.019	0.022	0	0	0	0	0	0.02	0	0	0	0	0	0	0	0	0	0	0	0	0	0	0	0	0	0.02	0	0	0	0	0	0.043	0	0	0	0	0	0	0.02	0	0	0	0	0	0
Ld36:1679065:A:C:518.4:PASS:C:upstream_gene:MODIFIER:LdBPK_360052400:LdBPK_360052400:Ld36;1680459;1682933;hypotheticalprotein,conserved	0.048	0.066	0.015	0.033	0.014	0.033	0.069	0.029	0.068	0.022	0.017	0.047	0.018	0	0.034	0.054	0.017	0.018	0.041	0	0.018	0.037	0.033	0.031	0.019	0	0.041	0	0.018	0.036	0.016	0.019	0.041	0	0.018	0	0.019	0.019	0.028	0.041	0	0.018	0	0.019	0.029
Ld22:744229:C:G:63671.5:PASS:G:downstream_gene:MODIFIER:LdBPK_220022800:LdBPK_220022800:Ld22;737032;744183;hypotheticalprotein,conserved	0.227	0.185	0.213	0.253	0.229	0.226	0.201	0.188	0.226	0.204	0.222	0.238	0.244	0.19	0.193	0.196	0.248	0.24	0.217	0.206	0.245	0.245	0.179	0.204	0.224	0.204	0.217	0.206	0.245	0.228	0.246	0.22	0.217	0.206	0.245	0.221	0.221	0.22	0.23	0.217	0.206	0.245	0.218	0.177	0.281
Ld22:741113:T:C:57441.5:PASS:C:missense:MODERATE:LdBPK_220022800:LdBPK_220022800:Ld22;737032;744183;hypotheticalprotein,conserved	0.184	0.196	0.221	0.137	0.165	0.212	0.232	0.292	0.248	0.185	0.228	0.209	0.173	0.184	0.177	0.19	0.2	0.196	0.227	0.218	0.228	0.225	0.237	0.234	0.202	0.214	0.227	0.218	0.228	0.238	0.2	0.21	0.227	0.218	0.228	0.236	0.202	0.23	0.22	0.227	0.218	0.228	0.195	0.196	0.254
Ld22:741805:T:G:56571.5:PASS:G:missense:MODERATE:LdBPK_220022800:LdBPK_220022800:Ld22;737032;744183;hypotheticalprotein,conserved	0.373	0.336	0.325	0.345	0.413	0.305	0.401	0.333	0.305	0.336	0.333	0.373	0.387	0.303	0.385	0.346	0.415	0.337	0.329	0.344	0.336	0.328	0.343	0.316	0.298	0.346	0.329	0.344	0.336	0.333	0.345	0.366	0.329	0.344	0.336	0.43	0.326	0.364	0.333	0.329	0.344	0.336	0.319	0.353	0.358
Ld22:741123:C:T:55584.5:PASS:T:synonymous:LOW:LdBPK_220022800:LdBPK_220022800:Ld22;737032;744183;hypotheticalprotein,conserved	0.177	0.18	0.202	0.145	0.156	0.19	0.184	0.253	0.264	0.164	0.209	0.18	0.184	0.176	0.177	0.161	0.195	0.2	0.192	0.212	0.228	0.213	0.253	0.215	0.189	0.209	0.192	0.212	0.228	0.22	0.204	0.204	0.192	0.212	0.228	0.212	0.201	0.232	0.225	0.192	0.212	0.228	0.181	0.188	0.245
Ld21:248700:C:T:1469.73:PASS:T:upstream_gene:MODIFIER:LdBPK_210013600:LdBPK_210013600:Ld21;250805;253153;hypotheticalprotein,conserved	0	0	0	0	0	0	0	0	0	0	0	0	0	0	0.018	0	0.016	0	0.032	0	0	0	0	0.019	0	0	0.032	0	0	0	0.016	0	0.032	0	0	0	0	0.026	0	0.032	0	0	0	0.024	0
Ld30:786717:C:A:3306.32:PASS:A:upstream_gene:MODIFIER:LdBPK_300027200:LdBPK_300027200:Ld30;787342;787968;Domainofunknownfunction_DUF814_,putative	0	0	0	0	0	0	0	0	0	0	0	0	0	0	0.559	0.431	0.426	0.339	0	0	0	0	0	0	0	0	0	0	0	0	0.029	0	0	0	0	0	0	0	0	0	0	0	0	0	0
Ld23:366509:T:G:1111.4:PASS:G:upstream_gene:MODIFIER:LdBPK_230015000:LdBPK_230015000:Ld23;361630;363429;RNA-bindingprotein,putative	0.01	0.013	0	0	0.011	0	0	0	0	0	0	0	0	0.013	0.014	0	0	0	0	0.013	0.01	0	0	0	0.014	0	0	0.013	0.01	0	0	0.024	0	0.013	0.01	0	0	0	0	0	0.013	0.01	0	0.014	0.013
Ld31:440385:A:G:518.4:PASS:G:upstream_gene:MODIFIER:LdBPK_310017400:LdBPK_310017400:Ld31;433021;436386;hypotheticalprotein,conserved	0	0.01	0	0.008	0.05	0.008	0.008	0	0.019	0.008	0.017	0.007	0.007	0	0.029	0	0.007	0	0	0.023	0.018	0.017	0.018	0.006	0.02	0	0	0.023	0.018	0.021	0.013	0	0	0.023	0.018	0.015	0.008	0	0.008	0	0.023	0.018	0	0.021	0.007
Ld19:604931:G:C:3922.32:PASS:C:upstream_gene:MODIFIER:LdBPK_190019900:LdBPK_190019900:Ld19;605026;607230;membrane-boundO-acyltransferase,putative	0.014	0	0	0	0	0	0	0	0	0.019	0	0	0	0	0.453	0.298	0.523	0.577	0	0	0	0.016	0	0	0	0.023	0	0	0	0	0	0.02	0	0	0	0	0	0	0	0	0	0	0	0.019	0.038
Ld29:999508:C:T:3264.32:PASS:T:missense:MODERATE:LdBPK_290029300:LdBPK_290029300:Ld29;998891;1000993;dynamin-1-likeprotein	0.019	0.022	0	0	0	0	0	0	0	0	0	0	0	0	0	0	0	0	0	0	0	0.019	0	0	0.466	0.51	0	0	0	0	0	0.02	0	0	0	0	0	0	0	0	0	0	0	0	0
Ld09:135280:T:G:514.4:PASS:G:synonymous:LOW:LdBPK_090008800:LdBPK_090008800:Ld09;132512;135310;DNAphotolyase,putative	0.03	0	0.013	0.011	0.011	0.02	0	0.01	0	0.011	0	0.01	0.019	0.016	0.019	0.011	0	0	0.01	0.02	0	0.048	0	0	0.024	0.014	0.01	0.02	0	0	0.011	0.011	0.01	0.02	0	0.02	0.038	0	0	0.01	0.02	0	0.011	0.013	0.011
Ld06:353587:G:T:12149.8:PASS:T:missense:MODERATE:LdBPK_060013600:LdBPK_060013600:Ld06;348924;353744;hypotheticalprotein,conserved	0	0	0	0	0	0	0	0	0	0.013	0	0.013	0.015	0.59	0.714	0.67	0.737	0.67	0	0.019	0	0	0	0	0	0	0	0.019	0	0	0	0	0	0.019	0	0	0	0	0.014	0	0.019	0	0.012	0.009	0
Ld22:749691:A:C:101432:PASS:C:intergenic_region:MODIFIER:::	1	1	1	1	1	0.971	1	1	1	1	1	0.986	1	1	1	1	1	0.986	0.983	1	1	1	1	1	1	1	0.983	1	1	1	1	1	0.983	1	1	0.985	0.983	1	0.986	0.983	1	1	1	1	1
Ld31:1496843:T:G:535.73:PASS:G:upstream_gene:MODIFIER:LdBPK_310039900:LdBPK_310039900:Ld31;1490146;1496007;hypotheticalprotein,conserved	0	0	0	0	0	0	0	0	0	0	0.008	0	0	0	0	0	0	0	0	0	0.01	0	0	0.007	0	0	0	0	0.01	0.016	0	0	0	0	0.01	0	0	0	0.007	0	0	0.01	0.009	0.122	0.142
Ld35:108596:C:T:780.74:PASS:T:missense:MODERATE:LdBPK_350008700:LdBPK_350008700:Ld35;107521;108738;ATP-dependentDEAD-boxRNAhelicase,putative	0	0	0	0	0	0	0	0	0	0	0	0.078	0	0	0	0	0	0	0.016	0	0	0	0	0	0	0	0.016	0	0	0	0	0	0.016	0	0	0	0	0	0	0.016	0	0	0	0	0
Ld24:36134:G:T:987.73:PASS:T:upstream_gene:MODIFIER:LdBPK_240006400:LdBPK_240006400:Ld24;36773;37642;hypotheticalprotein,conserved	0	0	0	0	0	0	0	0	0	0	0	0	0	0	0	0	0.016	0.014	0	0	0	0.014	0	0	0	0	0	0	0	0.016	0	0	0	0	0	0	0.054	0.136	0.458	0	0	0	0	0	0
Ld28:911593:G:A:1890.73:PASS:A:upstream_gene:MODIFIER:Gene_LdBPK_280030300:pseudogene:Gene_LdBPK_280030300:pseudogene:pseudogene	0	0	0	0	0	0	0	0	0	0	0	0	0	0	0	0	0	0	0	0	0	0	0	0	0	0	0	0	0	0	0.016	0	0	0	0	0	0	0	0	0	0	0	0	0	0
Ld23:221094:C:G:3616.07:PASS:G:missense:MODERATE:LdBPK_230011200:LdBPK_230011200:Ld23;220864;221967;oxidoreductase-likeprotein	0	0.012	0.022	0.01	0	0	0.011	0	0.246	0.211	0.292	0	0	0	0.01	0	0	0	0	0.011	0.012	0.315	0	0	0.011	0	0	0.011	0.012	0	0	0	0	0.011	0.012	0	0	0	0	0	0.011	0.012	0	0	0
Ld31:745473:G:T:599.4:PASS:T:upstream_gene:MODIFIER:LdBPK_310022500:LdBPK_310022500:Ld31;741649;742911;hypotheticalprotein,conserved	0.01	0.008	0	0	0	0	0	0.008	0	0	0	0.008	0	0	0	0	0.008	0	0.01	0.009	0	0	0	0	0	0	0.01	0.009	0	0	0	0	0.01	0.009	0	0.007	0	0.05	0.193	0.01	0.009	0	0.009	0	0
Ld26:867874:C:T:2307.88:PASS:T:synonymous:LOW:LdBPK_260027200:LdBPK_260027200:Ld26;863999;868684;hypotheticalprotein,conserved	0	0	0	0	0	0	0	0	0.019	0.008	0	0	0	0	0	0	0	0	0	0.01	0	0.017	0	0	0	0.342	0	0.01	0	0	0	0	0	0.01	0	0	0	0	0	0	0.01	0	0	0	0
Ld31:1282209:A:G:2224.78:PASS:G:upstream_gene:MODIFIER:LdBPK_310033400:LdBPK_310033400:Ld31;1274098;1277778;hypotheticalprotein,conserved	0	0	0	0	0	0	0	0.009	0	0	0	0	0	0	0	0	0	0	0.009	0	0	0	0.027	0.131	0.161	0.082	0.009	0	0	0	0	0	0.009	0	0	0	0	0	0	0.009	0	0	0	0	0.007
Ld31:558696:C:T:1500.88:PASS:T:missense:MODERATE:LdBPK_310020300:LdBPK_310020300:Ld31;556789;560061;hypotheticalprotein,conserved	0	0	0	0.007	0	0	0	0.014	0	0	0	0	0.008	0	0	0.005	0.006	0	0	0	0.008	0	0.005	0	0	0.006	0	0	0.008	0.006	0	0	0	0	0.008	0.122	0.177	0.18	0.006	0	0	0.008	0	0	0
Ld31:276174:G:A:2975.32:PASS:A:missense:MODERATE:LdBPK_310013400:LdBPK_310013400:Ld31;275915;277363;hypotheticalprotein,conserved	0	0	0	0	0	0	0	0	0	0	0	0	0	0.007	0.145	0.192	0.247	0.197	0	0	0	0	0	0	0	0.008	0	0	0	0	0	0.006	0	0	0	0.006	0	0	0	0	0	0	0	0	0.007
Ld29:1000024:C:T:6273.03:PASS:T:missense:MODERATE:LdBPK_290029300:LdBPK_290029300:Ld29;998891;1000993;dynamin-1-likeprotein	0.019	0	0	0	0	0	0	0	0.023	0	0	0	0	0	0.239	0.364	1	1	0	0	0	0.019	0	0.016	0	0	0	0	0	0	0	0	0	0	0	0	0	0	0	0	0	0	0	0	0
Ld36:2670406:C:T:5634.05:PASS:T:synonymous:LOW:LdBPK_360080200:LdBPK_360080200:Ld36;2669227;2671467;adaptincomplex1subunit,putative	0.014	0	0	0	0	0	0	0	0	0	0.015	0	0	0.444	0.414	0.508	0.471	1	0	0	0	0	0	0	0	0	0	0	0	0	0	0	0	0	0	0	0	0	0	0	0	0	0	0	0
Ld10:420750:G:A:4204.32:PASS:A:synonymous:LOW:LdBPK_100014800:LdBPK_100014800:Ld10;419304;422546;hypotheticalprotein,conserved	0	0	0	0	0	0	0	0.014	0.019	0	0	0.022	0	0	0.514	0.431	0.507	0.532	0	0	0	0	0	0	0	0	0	0	0	0	0	0	0	0	0	0	0	0.016	0	0	0	0	0	0	0
Ld24:22270:T:C:3930.32:PASS:C:synonymous:LOW:LdBPK_240005700:LdBPK_240005700:Ld24;21107;22720;Ringfingerdomain/Zincfinger,C3HC4type_RINGfinger_containingprotein,putative	0	0	0	0	0	0	0	0	0	0	0	0	0	0	0.403	0.408	0.527	0.396	0	0	0	0	0	0	0	0	0	0	0	0	0	0	0	0	0	0	0	0	0	0	0	0	0	0.016	0
Ld36:1012421:C:T:5550.78:PASS:T:upstream_gene:MODIFIER:LdBPK_360031900:LdBPK_360031900:Ld36;1013353;1014120;FYVEzincfingercontainingprotein,putative	0	0	0	0	0	0	0	0	0	0	0	0	0.015	0.435	0.384	0.571	0.5	0.474	0	0	0	0	0	0	0	0	0	0	0	0	0	0	0	0	0	0	0	0	0	0	0	0	0	0	0
Ld34:367722:C:T:1814.88:PASS:T:upstream_gene:MODIFIER:LdBPK_340013800:LdBPK_340013800:Ld34;368269;369174;serine/threonine-proteinphosphatasePP1,putative	0	0	0	0.014	0.019	0	0	0	0	0	0	0	0	0	0	0.333	0.49	0.462	0	0	0	0	0	0	0	0.025	0	0	0	0	0	0	0	0	0	0	0	0	0	0	0	0	0	0	0
Ld32:696153:C:T:1179.4:PASS:T:missense:MODERATE:LdBPK_320023700:LdBPK_320023700:Ld32;695921;696655;hypotheticalprotein,conserved	0	0	0	0	0	0	0	0	0	0.015	0	0	0	0	0	0	0.049	0.548	0	0	0	0	0	0	0	0	0	0	0	0	0	0	0	0	0	0	0	0	0	0	0	0	0	0	0
Ld35:1408212:A:G:4007.78:PASS:G:synonymous:LOW:LdBPK_350040000:LdBPK_350040000:Ld35;1406586;1408346;hypotheticalprotein,conserved	0	0	0	0	0	0	0	0	0	0	0	0	0	0.364	0.444	0.394	0.413	0.333	0	0	0	0	0	0	0	0	0	0	0	0	0	0	0	0	0	0	0	0	0.013	0	0	0	0	0	0
Ld26:808388:C:A:946.4:PASS:A:synonymous:LOW:LdBPK_260026300:LdBPK_260026300:Ld26;806979;810029;serine/threonineproteinphosphatase-likeprotein	0	0.012	0	0	0	0	0.01	0	0	0	0	0.01	0	0	0	0	0.013	0.435	0	0	0	0	0	0	0	0	0	0	0	0	0	0	0	0	0	0	0	0	0	0	0	0	0	0	0
Ld29:612682:C:G:594.4:PASS:G:intergenic_region:MODIFIER:LdBPK_290020200-LdBPK_290020300:LdBPK_290020200-LdBPK_290020300:	0	0	0	0.02	0	0	0	0	0	0	0.018	0	0	0	0	0	0.42	0	0	0	0	0	0	0	0	0	0	0	0	0	0	0	0	0	0	0	0	0	0	0	0	0	0	0	0
Ld26:987556:G:T:3399.61:PASS:T:missense:MODERATE:LdBPK_260030700:LdBPK_260030700:Ld26;987376;988071;hypotheticalprotein	0	0	0	0.009	0	0	0	0	0	0	0	0	0.009	0.313	0.257	0.352	0.323	0.107	0	0	0	0	0	0	0	0	0	0	0	0	0	0	0	0	0	0	0	0	0	0	0	0	0	0	0
Ld35:1624235:G:A:694.4:PASS:A:missense:MODERATE:LdBPK_350046200:LdBPK_350046200:Ld35;1623214;1624374;chaperoneproteinDNAj,putative	0	0	0	0	0	0	0	0	0	0.019	0	0	0	0	0	0.027	0	0	0	0	0	0	0	0	0	0	0	0	0	0	0	0	0	0	0	0	0	0	0.377	0	0	0	0	0	0
Ld36:1686493:G:T:605.4:PASS:T:missense:MODERATE:LdBPK_360052500:LdBPK_360052500:Ld36;1684277;1687972;PHdomain/ADP-ribosylationfactorfamily,putative	0	0	0	0	0	0.014	0	0	0.016	0	0	0	0	0.022	0.015	0	0	0	0	0	0	0	0	0	0.017	0	0	0	0	0	0	0	0	0	0	0.014	0	0.369	0	0	0	0	0	0.014	0
Ld21:148904:A:T:5078.07:PASS:T:missense:MODERATE:LdBPK_210010000:LdBPK_210010000:Ld21;146731;149469;hypotheticalprotein,conserved	0	0	0	0	0.03	0	0	0	0.487	0.5	0.323	0	0.015	0	0	0	0	0	0	0	0	0.357	0	0	0	0	0	0	0	0	0	0	0	0	0	0	0	0	0	0	0	0	0	0	0
Ld26:165710:T:C:3693.78:PASS:C:missense:MODERATE:LdBPK_260011000:LdBPK_260011000:Ld26;165589;167700;splicedleaderRNAPSE-promotertranscriptionfactor,putative	0	0	0	0	0	0	0	0	0	0	0	0.013	0	0	0	0	0	0	0	0	0	0	0.018	0.224	0.362	0.307	0	0	0	0	0	0	0	0	0	0	0	0	0	0	0	0	0	0	0
Ld35:393185:T:C:504.73:PASS:C:upstream_gene:MODIFIER:LdBPK_350013400:LdBPK_350013400:Ld35;395040;398624;NADH-dependentfumaratereductase,putative	0	0	0	0	0	0	0	0.015	0	0	0	0	0	0	0	0	0.012	0	0	0	0	0	0	0	0	0	0	0	0	0	0	0	0	0	0	0.014	0	0	0	0	0	0	0	0.179	0.3
Ld36:1065485:C:T:5140.1:PASS:T:synonymous:LOW:LdBPK_360033700:LdBPK_360033700:Ld36;1062875;1065850;relatedtomultifunctionalcyclin-dependentkinasepho85-likeprotein	0.103	0.036	0	0	0	0.028	0.014	0.062	0.516	0.493	0.388	0	0	0	0.011	0	0	0	0	0	0	0.391	0	0	0	0.015	0	0	0	0	0	0	0	0	0	0	0	0	0	0	0	0	0	0	0
Ld25:724960:G:A:2415.88:PASS:A:stop_gained:HIGH:LdBPK_250025100:LdBPK_250025100:Ld25;723935;725242;TLP18.3,Psb32andMOLO-1foundingproteinsofphosphatase,putative	0	0	0	0	0	0	0	0	0	0	0	0	0	0	0	0	0	0	0	0	0	0	0.013	0	0	0.651	0	0	0	0	0	0	0	0	0	0	0	0	0	0	0	0	0.014	0	0
Ld36:469956:C:T:1111.13:PASS:T:synonymous:LOW:LdBPK_360018000:LdBPK_360018000:Ld36;469420;470184;hypotheticalprotein,conserved	0	0	0	0	0	0	0	0	0.082	0.094	0.152	0	0	0	0	0	0	0	0	0	0	0.127	0	0	0	0	0	0	0	0	0	0	0	0	0	0	0	0	0.016	0	0	0	0	0	0
Ld29:999210:T:C:573.4:PASS:C:missense:MODERATE:LdBPK_290029300:LdBPK_290029300:Ld29;998891;1000993;dynamin-1-likeprotein	0	0	0	0	0	0	0	0	0	0	0	0	0	0	0	0	0	0	0	0	0	0	0	0	0	0	0	0	0	0	0	0	0	0	0	0	0	0	0.333	0	0	0	0	0	0
Ld02:47283:T:C:1527.73:PASS:C:missense:MODERATE:LdBPK_020006200:LdBPK_020006200:Ld02;45838;60555;phosphatidylinositolkinaserelatedprotein,putative	0	0	0.013	0	0	0	0	0	0	0	0	0	0	0	0	0	0	0	0	0	0	0	0	0	0	0	0	0	0	0	0	0	0	0	0	0	0	0.017	0	0	0	0	0	0	0
Ld01:215515:C:A:1619.73:PASS:A:missense:MODERATE:LdBPK_010012200:LdBPK_010012200:Ld01;214770;216389;ubiquitinactivatingenzyme,putative	0	0	0	0	0.012	0	0	0.015	0	0	0	0	0	0	0	0	0	0	0	0	0	0	0	0	0	0	0	0	0	0	0	0	0	0	0	0	0	0	0	0	0	0	0	0	0
Ld07:388007:A:T:3964.47:PASS:T:upstream_gene:MODIFIER:LdBPK_070014200:LdBPK_070014200:Ld07;388090;389883;N-acetylglucosamine-phosphatemutase,putative	0	0	0	0	0	0	0	0	0	0	0	0	0	0	0	0	0	0	0	0	0	0	0	0	0	0	0	0	0	0	0	0	0	0	0	0	0	0	0	0	0	0	0	0	0
Ld07:388008:T:G:3814.46:PASS:G:upstream_gene:MODIFIER:LdBPK_070014200:LdBPK_070014200:Ld07;388090;389883;N-acetylglucosamine-phosphatemutase,putative	0	0	0	0	0	0	0	0	0	0	0	0	0	0	0	0	0	0	0	0	0	0	0	0	0	0	0	0	0	0	0	0	0	0	0	0	0	0	0	0	0	0	0	0	0

## Sheet: S1B_summary_SNPs&indels
Visualization of relevant SNPs: SNPs detected in the DMSO control, line C, and line D1, D2, D3 and D4 were filtered according to the following criteria: 1) SNPs homozygous in all 6 samples were removed, 2) SNPs in non-coding regions were removed, 3) SNPs which resulted in a synonymous mutation were removed. Resulting SNPs were visualized with a heatmap showing either the predicted genotype (left …
Visualization of relevant indels: indels detected in the DMSO control, line C, and line D1, D2, D3 and D4 were filtered according to the following criteria: 1) indels in non-coding regions were removed, 2) indels which did not result in a frameshift mutation were removed. Resulting indels were visualized with a heatmap showing either the predicted genotype (left plot; blue = homozygous reference,…

## Sheet: S1C_Chr6
Chromosome 6 (Complete)
No Significant GO Enrichments
Input Data & Orthology Mapping
LdBPK_060005000	LmjF.02.0020
LdBPK_060005100	LmjF.06.0020
LdBPK_060005200	LmjF.06.0030
LdBPK_060005300	LmjF.06.0040
LdBPK_060005400	LmjF.06.0050
LdBPK_060005500	LmjF.06.0060
LdBPK_060005600	NA
LdBPK_060005700	LmjF.06.0070
LdBPK_060005800	LmjF.06.0080
LdBPK_060005900	LmjF.06.0080
LdBPK_060006000	LmjF.06.0100
LdBPK_060006100	LmjF.06.0100
LdBPK_060006200	LmjF.06.0110
LdBPK_060006300	LmjF.06.0120
LdBPK_060006400	LmjF.06.0130
LdBPK_060006500	LmjF.06.0140
LdBPK_060006600	LmjF.06.0150
LdBPK_060006700	LmjF.06.0160
LdBPK_060006800	LmjF.06.0170
LdBPK_060006900	LmjF.06.0180
LdBPK_060007000	LmjF.06.0190
LdBPK_060007100	LmjF.06.0200
LdBPK_060007200	NA
LdBPK_060007300	NA
LdBPK_060007400	LmjF.06.0210
LdBPK_060007500	LmjF.06.0220
LdBPK_060007700	LmjF.06.0240
LdBPK_060007800	LmjF.06.0250
LdBPK_060007900	LmjF.06.0260
LdBPK_060008000	LmjF.06.0270
LdBPK_060008100	LmjF.06.0280
LdBPK_060008200	LmjF.06.0290
LdBPK_060008300	LmjF.06.0300
LdBPK_060008400	LmjF.06.0310
LdBPK_060008500	LmjF.06.0320
LdBPK_060008600	LmjF.06.0330
LdBPK_060008700	LmjF.06.0340
LdBPK_060008800	LmjF.06.0350
LdBPK_060008900	LmjF.06.0360
LdBPK_060009000	LmjF.06.0370
LdBPK_060009100	LmjF.06.0380
LdBPK_060009200	LmjF.06.0390
LdBPK_060009300	LmjF.06.0400
LdBPK_060009400	LmjF.06.0410
LdBPK_060009500	LmjF.06.0412
LdBPK_060009600	LmjF.06.0410
LdBPK_060009700	LmjF.06.0420
LdBPK_060009800	LmjF.06.0430
LdBPK_060009900	LmjF.06.0440
LdBPK_060010000	LmjF.06.0450
LdBPK_060010100	LmjF.06.0460
LdBPK_060010200	LmjF.06.0470
LdBPK_060010300	LmjF.06.0480
LdBPK_060010400	LmjF.06.0490
LdBPK_060010500	LmjF.06.0500
LdBPK_060010600	LmjF.06.0510
LdBPK_060010700	LmjF.06.0520
LdBPK_060010800	LmjF.06.0530
LdBPK_060010900	LmjF.06.0540
LdBPK_060011000	LmjF.06.0550
LdBPK_060011100	LmjF.06.0560
LdBPK_060011200	LmjF.06.0570
LdBPK_060011300	LmjF.06.0570
LdBPK_060011400	LmjF.06.0590
LdBPK_060011500	LmjF.06.0600
LdBPK_060011600	LmjF.06.0610
LdBPK_060011700	LmjF.06.0620
LdBPK_060011800	LmjF.06.0630
LdBPK_060011900	LmjF.06.0640
LdBPK_060012000	LmjF.06.0650
LdBPK_060012100	LmjF.06.0660
LdBPK_060012200	LmjF.06.0670
LdBPK_060012300	LmjF.06.0680
LdBPK_060012400	LmjF.06.0685
LdBPK_060012500	LmjF.06.0690
LdBPK_060012600	LmjF.06.0700
LdBPK_060012700	LmjF.06.0710
LdBPK_060012800	LmjF.06.0720
LdBPK_060012900	LmjF.06.0730
LdBPK_060013000	LmjF.06.0740
LdBPK_060013100	LmjF.06.0750
LdBPK_060013200	LmjF.06.0760
LdBPK_060013300	LmjF.06.0770
LdBPK_060013400	LmjF.06.0780
LdBPK_060013500	LmjF.06.0790
LdBPK_060013600	LmjF.06.0800
LdBPK_060013700	LmjF.06.0810
LdBPK_060013800	LmjF.06.0820
LdBPK_060013900	LmjF.06.0830
LdBPK_060014000	LmjF.06.0840
LdBPK_060014100	LmjF.06.0850
LdBPK_060014200	LmjF.06.0860
LdBPK_060014300	LmjF.06.0870
LdBPK_060014400	LmjF.06.0880
LdBPK_060014500	LmjF.06.0890
LdBPK_060014600	LmjF.06.0900
LdBPK_060014700	LmjF.06.0910
LdBPK_060014800	LmjF.06.0920
LdBPK_060014900	LmjF.06.0930
LdBPK_060015000	LmjF.06.0940
LdBPK_060015100	LmjF.06.0950
LdBPK_060015200	LmjF.06.0960
LdBPK_060015300	LmjF.06.0970
LdBPK_060015400	LmjF.06.0980
LdBPK_060015500	LmjF.06.0990
LdBPK_060015600	LmjF.06.0995
LdBPK_060015700	LmjF.06.1000
LdBPK_060015800	LmjF.06.1010
LdBPK_060015900	LmjF.06.1020
LdBPK_060016000	LmjF.06.1030
LdBPK_060016100	LmjF.06.1040
LdBPK_060016200	LmjF.06.1050
LdBPK_060016300	LmjF.06.1060
LdBPK_060016400	LmjF.06.1070
LdBPK_060016500	LmjF.06.1080
LdBPK_060016600	LmjF.06.1090
LdBPK_060016700	LmjF.06.1100
LdBPK_060016800	LmjF.06.1110
LdBPK_060016900	LmjF.06.1120
LdBPK_060017000	LmjF.06.1130
LdBPK_060017100	LmjF.06.1140
LdBPK_060017200	LmjF.06.1150
LdBPK_060017300	LmjF.06.1160
LdBPK_060017400	LmjF.06.1170
LdBPK_060017500	LmjF.06.1180
LdBPK_060017600	LmjF.06.1190
LdBPK_060017700	NA
LdBPK_060017800	NA
LdBPK_060017900	LmjF.06.1200
LdBPK_060018000	LmjF.06.1210
LdBPK_060018100	LmjF.06.1220
LdBPK_060018200	LmjF.06.1230
LdBPK_060018300	LmjF.06.1240
LdBPK_060018400	LmjF.06.1245
LdBPK_060018500	LmjF.06.1250
LdBPK_060018600	NA
LdBPK_060018700	LmjF.06.1260
LdBPK_060018800	LmjF.06.1270
LdBPK_060018900	LmjF.06.1280
LdBPK_060019000	LmjF.06.1290
LdBPK_060019100	LmjF.06.1300

## Sheet: S1C_Chr17_Section
Chromosome 17: LdBPK_170008700 - LdBPK_170014200
Significant GO Enrichments
source	term_name	term_id	adjusted_p_value	negative_log10_of_adjusted_p_value	term_size	query_size	intersection_size	effective_domain_size	intersections
GO:MF	fatty-acyl-CoA binding	GO:0000062	0.000464333	3.33317	6	22	3	4076	LMJF.17.0610,LMJF.17.0620,LMJF.17.0780
GO:MF	acyl-CoA binding	GO:0120227	0.000464333	3.33317	6	22	3	4076	LMJF.17.0610,LMJF.17.0620,LMJF.17.0780
GO:MF	fatty acid derivative binding	GO:1901567	0.000464333	3.33317	6	22	3	4076	LMJF.17.0610,LMJF.17.0620,LMJF.17.0780
GO:MF	sulfur compound binding	GO:1901681	0.0050014	2.30091	12	22	3	4076	LMJF.17.0610,LMJF.17.0620,LMJF.17.0780
Input Data & Orthology Mapping
LdBPK_170008700	LmjF.17.0100
LdBPK_170008800	LmjF.17.0110
LdBPK_170008900	LmjF.17.0120
LdBPK_170009000	LmjF.17.0130
LdBPK_170009100	LmjF.17.0140
LdBPK_170009200	LmjF.17.0150
LdBPK_170009300	LmjF.17.0160
LdBPK_170009400	LmjF.17.0170
LdBPK_170009500	LmjF.17.0240
LdBPK_170009600	LmjF.17.0250
LdBPK_170009700	LmjF.17.0260
LdBPK_170009800	LmjF.17.0270
LdBPK_170009900	LmjF.17.0280
LdBPK_170010000	LmjF.17.0290
LdBPK_170010100	LmjF.17.0300
LdBPK_170010200	LmjF.17.0310
LdBPK_170010300	LmjF.17.0320
LdBPK_170010400	LmjF.17.0330
LdBPK_170010500	LmjF.17.0340
LdBPK_170010600	LmjF.17.0350
LdBPK_170010700	LmjF.17.0360
LdBPK_170010800	LmjF.17.0370
LdBPK_170010900	LmjF.17.0380
LdBPK_170011000	LmjF.17.0390
LdBPK_170011100	LmjF.17.0400
LdBPK_170011200	LmjF.17.0410
LdBPK_170011300	LmjF.17.0420
LdBPK_170011400	LmjF.17.0430
LdBPK_170011500	LmjF.17.0440
LdBPK_170012100	LmjF.17.0500
LdBPK_170012500	LmjF.17.0540
LdBPK_170012600	LmjF.17.0550
LdBPK_170012700	LmjF.17.0560
LdBPK_170012800	LmjF.17.0570
LdBPK_170012900	LmjF.17.0580
LdBPK_170013000	LmjF.17.0590
LdBPK_170013100	LmjF.17.0600
LdBPK_170013200	LmjF.17.0610
LdBPK_170013300	LmjF.17.0620
LdBPK_170013400	NA
LdBPK_170013500	LmjF.17.0630
LdBPK_170013600	NA
LdBPK_170013700	LmjF.17.0780
LdBPK_170013800	LmjF.17.0770
LdBPK_170013900	LmjF.17.0760
LdBPK_170014000	LmjF.17.0750
LdBPK_170014200	LmjF.17.0730

## Sheet: S1C_Chr31
Chromosome 31 (Complete)
Significant GO Enrichments:
source	term_name	term_id	adjusted_p_value	negative_log10_of_adjusted_p_value	term_size	query_size	intersection_size	effective_domain_size	intersections
GO:MF	calcium-dependent cysteine-type endopeptidase activity	GO:0004198	0.0204104	1.69015	26	128	6	4063	LMJF.31.0390,LMJF.31.0400,LMJF.31.0410,LMJF.31.0430,LMJF.31.0440,LMJF.31.0460
GO:MF	amino acid transmembrane transporter activity	GO:0015171	0.0209452	1.67892	37	128	7	4063	LMJF.27.0680,LMJF.27.0670,LMJF.31.0350,LMJF.31.0570,LMJF.31.0580,LMJF.31.0870,LMJF.31.1790
GO:MF	inorganic molecular entity transmembrane transporter activity	GO:0015318	0.0372347	1.42905	150	128	14	4063	LMJF.31.0020,LMJF.27.0680,LMJF.27.0670,LMJF.31.0350,LMJF.31.0570,LMJF.31.0580,LMJF.31.0870,LMJF.31.1220,LMJF.31.1570,LMJF.31.1790,LMJF.31.2080,LMJF.31.2390,LMJF.31.2620,LMJF.31.3060
GO:MF	organic acid transmembrane transporter activity	GO:0005342	0.0481366	1.31752	42	128	7	4063	LMJF.27.0680,LMJF.27.0670,LMJF.31.0350,LMJF.31.0570,LMJF.31.0580,LMJF.31.0870,LMJF.31.1790
GO:MF	carboxylic acid transmembrane transporter activity	GO:0046943	0.0481366	1.31752	42	128	7	4063	LMJF.27.0680,LMJF.27.0670,LMJF.31.0350,LMJF.31.0570,LMJF.31.0580,LMJF.31.0870,LMJF.31.1790
GO:BP	carboxylic acid transport	GO:0046942	0.00305818	2.51454	33	110	8	3258	LMJF.27.0680,LMJF.27.0670,LMJF.31.0350,LMJF.31.0540,LMJF.31.0570,LMJF.31.0580,LMJF.31.0870,LMJF.31.1790
GO:BP	organic acid transport	GO:0015849	0.00305818	2.51454	33	110	8	3258	LMJF.27.0680,LMJF.27.0670,LMJF.31.0350,LMJF.31.0540,LMJF.31.0570,LMJF.31.0580,LMJF.31.0870,LMJF.31.1790
GO:BP	transmembrane transport	GO:0055085	0.0033636	2.4732	204	110	20	3258	LMJF.31.0020,LMJF.27.0680,LMJF.27.0670,LMJF.31.0350,LMJF.31.0540,LMJF.31.0570,LMJF.31.0580,LMJF.31.0720,LMJF.31.0870,LMJF.31.1220,LMJF.31.1270,LMJF.31.1280,LMJF.31.1430,LMJF.31.1790,LMJF.31.2080,LMJF.31.2390,LMJF.31.2620,LMJF.31.3060,LMJF.31.3100,LMJF.31.3170
GO:BP	amino acid transmembrane transport	GO:0003333	0.0071392	2.14635	27	110	7	3258	LMJF.27.0680,LMJF.27.0670,LMJF.31.0350,LMJF.31.0570,LMJF.31.0580,LMJF.31.0870,LMJF.31.1790
GO:BP	organic acid transmembrane transport	GO:1903825	0.0118645	1.92575	29	110	7	3258	LMJF.27.0680,LMJF.27.0670,LMJF.31.0350,LMJF.31.0570,LMJF.31.0580,LMJF.31.0870,LMJF.31.1790
GO:BP	carboxylic acid transmembrane transport	GO:1905039	0.0118645	1.92575	29	110	7	3258	LMJF.27.0680,LMJF.27.0670,LMJF.31.0350,LMJF.31.0570,LMJF.31.0580,LMJF.31.0870,LMJF.31.1790
GO:BP	amino acid transport	GO:0006865	0.0118645	1.92575	29	110	7	3258	LMJF.27.0680,LMJF.27.0670,LMJF.31.0350,LMJF.31.0570,LMJF.31.0580,LMJF.31.0870,LMJF.31.1790
GO:BP	organic anion transport	GO:0015711	0.0201704	1.69529	42	110	8	3258	LMJF.27.0680,LMJF.27.0670,LMJF.31.0350,LMJF.31.0540,LMJF.31.0570,LMJF.31.0580,LMJF.31.0870,LMJF.31.1790
GO:BP	anion transport	GO:0006820	0.0323251	1.49046	57	110	9	3258	LMJF.27.0680,LMJF.27.0670,LMJF.31.0350,LMJF.31.0540,LMJF.31.0570,LMJF.31.0580,LMJF.31.0870,LMJF.31.1790,LMJF.31.2620
GO:BP	anion transmembrane transport	GO:0098656	0.0338507	1.47043	45	110	8	3258	LMJF.27.0680,LMJF.27.0670,LMJF.31.0350,LMJF.31.0570,LMJF.31.0580,LMJF.31.0870,LMJF.31.1790,LMJF.31.2620
GO:CC	integral component of membrane	GO:0016021	0.0131965	1.87954	1458	124	70	3610	LMJF.31.0020,LMJF.31.0030,LMJF.31.0040,LMJF.31.0060,LMJF.31.0110,LMJF.31.0170,LMJF.31.0300,LMJF.31.0310,LMJF.27.0680,LMJF.27.0670,LMJF.31.0350,LMJF.08.0670,LMJF.31.0540,LMJF.31.0570,LMJF.31.0580,LMJF.31.0590,LMJF.31.0600,LMJF.31.0630,LMJF.31.0700,LMJF.31.0720,LMJF.31.0800,LMJF.31.0810,LMJF.31.0870,LMJF.31.0900,LMJF.31.1110,LMJF.31.1120,LMJF.31.1180,LMJF.31.1200,LMJF.31.1220,LMJF.31.1270,LMJF.31.1…
GO:CC	intrinsic component of membrane	GO:0031224	0.013868	1.85799	1460	124	70	3610	LMJF.31.0020,LMJF.31.0030,LMJF.31.0040,LMJF.31.0060,LMJF.31.0110,LMJF.31.0170,LMJF.31.0300,LMJF.31.0310,LMJF.27.0680,LMJF.27.0670,LMJF.31.0350,LMJF.08.0670,LMJF.31.0540,LMJF.31.0570,LMJF.31.0580,LMJF.31.0590,LMJF.31.0600,LMJF.31.0630,LMJF.31.0700,LMJF.31.0720,LMJF.31.0800,LMJF.31.0810,LMJF.31.0870,LMJF.31.0900,LMJF.31.1110,LMJF.31.1120,LMJF.31.1180,LMJF.31.1200,LMJF.31.1220,LMJF.31.1270,LMJF.31.1…
KEGG	Valine, leucine and isoleucine degradation	KEGG:00280	0.0230784	1.63679	27	22	4	1177	LMJF.31.1630,LMJF.31.2640,LMJF.31.2650,LMJF.31.3130
Input Data & Orthology Mapping
LdBPK_310005000	LmjF.31.0010
LdBPK_310005100	LmjF.31.0020
LdBPK_310005200	LmjF.31.0030
LdBPK_310005300	LmjF.31.0040
LdBPK_310005400	LmjF.31.0050
LdBPK_310005500	LmjF.31.0060
LdBPK_310005600	LmjF.31.0070
LdBPK_310005700	LmjF.31.0080
LdBPK_310005800	LmjF.31.0090
LdBPK_310005900	LmjF.31.0100
LdBPK_310006000	NA
LdBPK_310006100	LmjF.31.0110
LdBPK_310006200	LmjF.31.0120
LdBPK_310006300	LmjF.31.0130
LdBPK_310006400	LmjF.31.0140
LdBPK_310006500	LmjF.31.0150
LdBPK_310006600	LmjF.31.0160
LdBPK_310006700	NA
LdBPK_310006800	LmjF.31.0170
LdBPK_310006900	LmjF.31.0180
LdBPK_310007000	LmjF.31.0190
LdBPK_310007100	LmjF.31.0200
LdBPK_310007200	NA
LdBPK_310007300	LmjF.31.0210
LdBPK_310007400	LmjF.31.0220
LdBPK_310007500	LmjF.31.0230
LdBPK_310007600	LmjF.31.0240
LdBPK_310007700	LmjF.31.0250
LdBPK_310007800	LmjF.31.0255
LdBPK_310008000	LmjF.31.0270
LdBPK_310008100	LmjF.31.0280
LdBPK_310008200	LmjF.31.0290
LdBPK_310008300	LmjF.31.0300
LdBPK_310008400	LmjF.31.0310
LdBPK_310008500	LmjF.27.0680
LdBPK_310008600	LmjF.27.0670
LdBPK_310008700	LmjF.27.0670
LdBPK_310008800	LmjF.31.0350
LdBPK_310008900	LmjF.31.0360
LdBPK_310009000	LmjF.31.0370
LdBPK_310009100	LmjF.31.0380
LdBPK_310009200	LmjF.31.0390
LdBPK_310009300	LmjF.31.0400
LdBPK_310009400	LmjF.31.0410
LdBPK_310009500	LmjF.31.0430
LdBPK_310009600	LmjF.31.0440
LdBPK_310009700	LmjF.08.0670
LdBPK_310009800	LmjF.08.0670
LdBPK_310009900	NA
LdBPK_310010000	LmjF.08.0670
LdBPK_310010100	LmjF.08.0670
LdBPK_310010200	LmjF.08.0670
LdBPK_310010300	NA
LdBPK_310010400	NA
LdBPK_310010500	NA
LdBPK_310010600	NA
LdBPK_310010700	LmjF.31.0460
LdBPK_310010800	LmjF.31.0470
LdBPK_310010900	NA
LdBPK_310011000	LmjF.31.0480
LdBPK_310011100	LmjF.31.0490
LdBPK_310011200	LmjF.31.0500
LdBPK_310011300	LmjF.31.0510
LdBPK_310011400	LmjF.31.0520
LdBPK_310011500	LmjF.31.0530
LdBPK_310011600	LmjF.31.0540
LdBPK_310011700	LmjF.31.0550
LdBPK_310011800	LmjF.31.0560
LdBPK_310011900	LmjF.31.0570
LdBPK_310012000	NA
LdBPK_310012100	NA
LdBPK_310012200	NA
LdBPK_310012300	LmjF.31.0580
LdBPK_310012400	LmjF.31.0590
LdBPK_310012500	LmjF.31.0600
LdBPK_310012600	LmjF.31.0610
LdBPK_310012700	LmjF.31.0620
LdBPK_310012800	LmjF.31.0630
LdBPK_310012900	LmjF.31.0640
LdBPK_310013000	LmjF.31.0650
LdBPK_310013100	LmjF.31.0660
LdBPK_310013200	LmjF.31.0670
LdBPK_310013300	LmjF.31.0680
LdBPK_310013400	LmjF.31.0690
LdBPK_310013500	LmjF.31.0700
LdBPK_310013600	LmjF.31.0710
LdBPK_310013700	LmjF.31.0720
LdBPK_310013800	LmjF.31.0730
LdBPK_310013900	LmjF.31.0740
LdBPK_310014000	NA
LdBPK_310014100	LmjF.31.0750
LdBPK_310014200	LmjF.31.0760
LdBPK_310014400	LmjF.31.0780
LdBPK_310014500	LmjF.31.0790
LdBPK_310014600	LmjF.31.0800
LdBPK_310014700	LmjF.31.0810
LdBPK_310014800	LmjF.31.0800
LdBPK_310014900	LmjF.31.0830
LdBPK_310015000	LmjF.31.0840
LdBPK_310015100	LmjF.31.0770
LdBPK_310015200	NA
LdBPK_310015300	LmjF.31.0860
LdBPK_310015400	LmjF.31.0870
LdBPK_310015500	LmjF.31.0870
LdBPK_310015600	LmjF.31.0890
LdBPK_310015700	LmjF.31.0900
LdBPK_310015800	LmjF.31.0910
LdBPK_310015900	LmjF.31.0920
LdBPK_310016000	LmjF.31.0940
LdBPK_310016100	LmjF.31.0920
LdBPK_310016200	LmjF.31.0940
LdBPK_310016300	LmjF.31.0920
LdBPK_310016400	LmjF.31.0940
LdBPK_310016500	LmjF.31.0920
LdBPK_310016600	LmjF.31.0940
LdBPK_310016700	LmjF.31.0920
LdBPK_310016800	LmjF.31.0940
LdBPK_310016900	LmjF.31.0920
LdBPK_310017000	LmjF.31.0900
LdBPK_310017100	LmjF.31.0970
LdBPK_310017200	LmjF.31.0980
LdBPK_310017300	LmjF.31.0990
LdBPK_310017400	LmjF.31.1000
LdBPK_310017500	LmjF.31.1010
LdBPK_310017600	LmjF.31.1020
LdBPK_310017700	LmjF.31.1030
LdBPK_310017800	LmjF.31.1040
LdBPK_310017900	LmjF.31.1050
LdBPK_310018000	LmjF.31.1060
LdBPK_310018100	LmjF.31.1070
LdBPK_310018200	LmjF.31.1080
LdBPK_310018300	LmjF.31.1090
LdBPK_310018400	NA
LdBPK_310018500	LmjF.31.1100
LdBPK_310018600	LmjF.31.1110
LdBPK_310018700	LmjF.31.1120
LdBPK_310018800	LmjF.31.1130
LdBPK_310018900	LmjF.31.1140
LdBPK_310019000	LmjF.31.1150
LdBPK_310019100	LmjF.31.1160
LdBPK_310019200	LmjF.31.1165
LdBPK_310019300	LmjF.31.1170
LdBPK_310019400	LmjF.31.1180
LdBPK_310019500	LmjF.31.1190
LdBPK_310019600	LmjF.31.1200
LdBPK_310019700	LmjF.31.1210
LdBPK_310019800	LmjF.31.1220
LdBPK_310019900	LmjF.31.1230
LdBPK_310020000	NA
LdBPK_310020100	NA
LdBPK_310020200	LmjF.31.1240
LdBPK_310020300	LmjF.31.1250
LdBPK_310020400	LmjF.31.1260
LdBPK_310020500	LmjF.31.1270
LdBPK_310020600	LmjF.31.1280
LdBPK_310020700	LmjF.31.1280
LdBPK_310020800	LmjF.31.1300
LdBPK_310020900	LmjF.31.1310
LdBPK_310021000	LmjF.31.1320
LdBPK_310021100	LmjF.31.1330
LdBPK_310021200	LmjF.31.1340
LdBPK_310021300	LmjF.31.1350
LdBPK_310021400	LmjF.31.1360
LdBPK_310021500	LmjF.31.1370
LdBPK_310021600	LmjF.31.1380
LdBPK_310021700	LmjF.31.1390
LdBPK_310021800	LmjF.31.1395
LdBPK_310021900	LmjF.31.1400
LdBPK_310022000	LmjF.31.1410
LdBPK_310022100	LmjF.31.1420
LdBPK_310022200	LmjF.31.1430
LdBPK_310022300	NA
LdBPK_310022400	LmjF.31.1440
LdBPK_310022500	LmjF.31.1445
LdBPK_310022600	NA
LdBPK_310022700	LmjF.31.1450
LdBPK_310022800	LmjF.31.1450
LdBPK_310022900	LmjF.31.1470
LdBPK_310023000	LmjF.31.1480
LdBPK_310023100	LmjF.31.1490
LdBPK_310023200	LmjF.31.1500
LdBPK_310023300	LmjF.31.1510
LdBPK_310023400	LmjF.31.1520
LdBPK_310023500	LmjF.31.1530
LdBPK_310023600	LmjF.31.1540
LdBPK_310023700	LmjF.31.1550
LdBPK_310023800	LmjF.31.1560
LdBPK_310023900	LmjF.31.1570
LdBPK_310024000	LmjF.31.1580
LdBPK_310024100	LmjF.31.1590
LdBPK_310024200	LmjF.31.1600
LdBPK_310024300	LmjF.31.1610
LdBPK_310024400	LmjF.31.1620
LdBPK_310024500	LmjF.31.1630
LdBPK_310024600	LmjF.31.1630
LdBPK_310024700	LmjF.31.1630
LdBPK_310024800	LmjF.31.1650
LdBPK_310024900	LmjF.31.1660
LdBPK_310025000	LmjF.31.1670
LdBPK_310025100	LmjF.31.1680
LdBPK_310025200	LmjF.31.1690
LdBPK_310025300	LmjF.31.1700
LdBPK_310025400	LmjF.31.1710
LdBPK_310025500	LmjF.31.1720
LdBPK_310025600	LmjF.31.1730
LdBPK_310025700	LmjF.31.1740
LdBPK_310025800	NA
LdBPK_310025900	LmjF.31.1750
LdBPK_310026000	LmjF.31.1760
LdBPK_310026100	LmjF.31.1770
LdBPK_310026200	LmjF.31.1780
LdBPK_310026300	LmjF.31.1790
LdBPK_310026400	LmjF.31.1790
LdBPK_310026500	LmjF.31.1810
LdBPK_310026600	NA
LdBPK_310026700	LmjF.31.1790
LdBPK_310026800	LmjF.31.1790
LdBPK_310026900	LmjF.31.1790
LdBPK_310027000	LmjF.31.1830
LdBPK_310027100	LmjF.31.1830
LdBPK_310027200	LmjF.31.1850
LdBPK_310027300	LmjF.31.1855
LdBPK_310027400	NA
LdBPK_310027500	NA
LdBPK_310027600	LmjF.31.1860
LdBPK_310027700	NA
LdBPK_310027800	LmjF.31.1870
LdBPK_310027900	LmjF.31.1870
LdBPK_310028000	LmjF.31.1890
LdBPK_310028100	LmjF.31.1900
LdBPK_310028200	LmjF.31.1910
LdBPK_310028300	LmjF.31.1920
LdBPK_310028400	LmjF.31.1930
LdBPK_310028500	LmjF.31.1940
LdBPK_310028600	LmjF.31.1950
LdBPK_310028700	LmjF.31.1960
LdBPK_310028800	LmjF.31.1970
LdBPK_310028900	LmjF.31.1980
LdBPK_310029000	LmjF.31.1990
LdBPK_310029100	NA
LdBPK_310029200	LmjF.31.2000
LdBPK_310029300	LmjF.31.2010
LdBPK_310029400	LmjF.31.1890
LdBPK_310029500	LmjF.31.1900
LdBPK_310029600	LmjF.31.2040
LdBPK_310029700	LmjF.31.2050
LdBPK_310029800	LmjF.31.2060
LdBPK_310029900	LmjF.31.2070
LdBPK_310030000	LmjF.31.2080
LdBPK_310030100	LmjF.31.2090
LdBPK_310030200	NA
LdBPK_310030300	LmjF.31.2100
LdBPK_310030400	LmjF.31.2110
LdBPK_310030500	LmjF.31.2115
LdBPK_310030600	LmjF.31.2120
LdBPK_310030700	LmjF.31.2130
LdBPK_310030800	LmjF.31.2140
LdBPK_310030900	LmjF.31.2150
LdBPK_310031000	LmjF.31.2160
LdBPK_310031100	LmjF.31.2170
LdBPK_310031200	LmjF.31.2180
LdBPK_310031300	LmjF.31.2190
LdBPK_310031400	LmjF.31.2200
LdBPK_310031500	LmjF.31.2210
LdBPK_310031600	LmjF.31.2220
LdBPK_310031700	LmjF.31.2230
LdBPK_310031800	LmjF.31.2240
LdBPK_310031900	LmjF.31.2250
LdBPK_310032000	LmjF.31.2260
LdBPK_310032100	LmjF.31.2270
LdBPK_310032200	LmjF.31.2280
LdBPK_310032300	LmjF.31.2290
LdBPK_310032400	LmjF.31.2300
LdBPK_310032500	LmjF.31.2310
LdBPK_310032600	LmjF.31.2320
LdBPK_310032700	LmjF.31.2250
LdBPK_310032800	LmjF.31.2340
LdBPK_310032900	LmjF.31.2350
LdBPK_310033000	LmjF.31.2360
LdBPK_310033100	LmjF.31.2370
LdBPK_310033200	LmjF.31.2380
LdBPK_310033300	LmjF.31.2390
LdBPK_310033400	LmjF.31.2400
LdBPK_310033500	LmjF.31.2410
LdBPK_310033600	LmjF.31.2420
LdBPK_310033700	LmjF.31.2430
LdBPK_310033800	LmjF.31.2440
LdBPK_310033900	LmjF.31.2450
LdBPK_310034000	LmjF.31.2460
LdBPK_310034100	LmjF.31.2470
LdBPK_310034200	LmjF.31.2480
LdBPK_310034300	LmjF.31.2490
LdBPK_310034400	LmjF.31.2500
LdBPK_310034500	LmjF.31.2510
LdBPK_310034600	LmjF.31.2520
LdBPK_310034700	LmjF.31.2520
LdBPK_310034800	LmjF.31.2550
LdBPK_310034900	LmjF.31.2560
LdBPK_310035000	LmjF.31.2570
LdBPK_310035100	LmjF.31.2580
LdBPK_310035200	LmjF.31.2590
LdBPK_310035300	LmjF.31.2600
LdBPK_310035400	LmjF.31.2610
LdBPK_310035500	LmjF.31.2620
LdBPK_310035600	LmjF.31.2630
LdBPK_310035700	LmjF.31.2640
LdBPK_310035800	LmjF.31.2650
LdBPK_310035900	LmjF.31.2655
LdBPK_310036000	LmjF.31.2660
LdBPK_310036200	NA
LdBPK_310036300	LmjF.31.2680
LdBPK_310036400	LmjF.31.2690
LdBPK_310036500	LmjF.31.2700
LdBPK_310036600	LmjF.31.2710
LdBPK_310036700	LmjF.31.2715
LdBPK_310036800	NA
LdBPK_310036900	NA
LdBPK_310037000	LmjF.31.2720
LdBPK_310037100	LmjF.31.2730
LdBPK_310037200	LmjF.31.2740
LdBPK_310037300	LmjF.31.2750
LdBPK_310037400	LmjF.31.2760
LdBPK_310037500	LmjF.31.2770
LdBPK_310037600	NA
LdBPK_310037700	LmjF.31.2780
LdBPK_310037800	LmjF.31.2790
LdBPK_310037900	LmjF.31.2800
LdBPK_310038000	LmjF.31.2810
LdBPK_310038100	LmjF.31.2820
LdBPK_310038200	LmjF.31.2830
LdBPK_310038300	LmjF.31.2840
LdBPK_310038400	LmjF.31.2850
LdBPK_310038500	LmjF.31.2860
LdBPK_310038600	LmjF.31.2870
LdBPK_310038700	LmjF.31.2880
LdBPK_310038800	LmjF.31.2890
LdBPK_310038900	LmjF.31.2900
LdBPK_310039000	LmjF.31.2905
LdBPK_310039100	LmjF.31.2910
LdBPK_310039200	LmjF.31.2920
LdBPK_310039300	LmjF.31.2930
LdBPK_310039400	LmjF.31.2940
LdBPK_310039500	LmjF.31.2950
LdBPK_310039600	LmjF.31.2960
LdBPK_310039700	LmjF.31.2970
LdBPK_310039800	LmjF.31.2980
LdBPK_310039900	LmjF.31.2990
LdBPK_310040000	LmjF.31.3000
LdBPK_310040100	LmjF.31.3010
LdBPK_310040200	LmjF.31.3020
LdBPK_310040300	LmjF.31.3030
LdBPK_310040400	LmjF.31.3035
LdBPK_310040500	LmjF.31.3040
LdBPK_310040600	LmjF.31.3050
LdBPK_310040700	LmjF.31.3060
LdBPK_310040800	LmjF.31.3060
LdBPK_310040900	LmjF.31.3060
LdBPK_310041000	LmjF.31.3080
LdBPK_310041100	LmjF.31.3090
LdBPK_310041200	LmjF.31.3100
LdBPK_310041300	LmjF.31.3105
LdBPK_310041400	LmjF.31.3110
LdBPK_310041500	LmjF.31.3120
LdBPK_310041600	LmjF.31.3130
LdBPK_310041700	LmjF.31.3140
LdBPK_310041800	LmjF.31.3145
LdBPK_310041900	LmjF.31.3150
LdBPK_310042000	LmjF.31.3160
LdBPK_310042100	LmjF.31.3170
LdBPK_310042200	LmjF.02.0020
LdBPK_310042300	LmjF.02.0010

## Sheet: S1C_Chr30_Section
Chromosome 30: LdBPK_300005000 - LdBPK_170014200
No Significant GO Enrichments
Input Data & Orthology Mapping
LdBPK_300005000	NA
LdBPK_300005100	LmjF.30.0010
LdBPK_300005200	LmjF.30.0020
LdBPK_300005300	LmjF.30.0030
LdBPK_300005400	LmjF.30.0040
LdBPK_300005500	LmjF.30.0050
LdBPK_300005600	LmjF.30.0060
LdBPK_300005700	LmjF.30.0070
LdBPK_300005800	LmjF.30.0080
LdBPK_300005900	LmjF.30.0090
LdBPK_300006000	NA
LdBPK_300006100	LmjF.30.0100
LdBPK_300006200	LmjF.30.0110
LdBPK_300006300	LmjF.30.0120
LdBPK_300006400	LmjF.30.0130
LdBPK_300006500	LmjF.30.0140
LdBPK_300006600	LmjF.30.0150
LdBPK_300006700	LmjF.30.0170
LdBPK_300006800	LmjF.30.0180
LdBPK_300006900	LmjF.30.0200
LdBPK_300007000	LmjF.30.0205
LdBPK_300007100	LmjF.30.0210
LdBPK_300007200	NA
LdBPK_300007300	LmjF.30.0220
LdBPK_300007400	LmjF.30.0230
LdBPK_300007500	LmjF.30.0240
LdBPK_300007600	LmjF.30.0250
LdBPK_300007700	LmjF.30.0260
LdBPK_300007800	LmjF.30.0270
LdBPK_300007900	LmjF.30.0280
LdBPK_300008000	LmjF.30.0290
LdBPK_300008100	LmjF.30.0300
LdBPK_300008200	LmjF.30.0310
LdBPK_300008300	LmjF.30.0320
LdBPK_300008400	LmjF.30.0330
LdBPK_300008500	LmjF.30.0340
LdBPK_300008600	LmjF.30.0340
LdBPK_300008700	LmjF.30.0350
LdBPK_300008800	LmjF.30.0360
LdBPK_300008900	LmjF.30.0370
LdBPK_300009000	LmjF.30.0380
LdBPK_300009100	LmjF.30.0390

## Sheet: S1D
Property	Value	Description
Compound ID	TCMDC-143345	TCAKS Number
MW	372.45	Molecular Weight
MF	C19H20N2O4S	Molecular Formula
SMILES	COc1ccc(cc1S(=O)(=O)Nc1ccc(C)cc1C)-c1cnc(C)o1
#Aromatic Rings	3
cLogP parent	2976
HBA parent	3	Hydrogen Bond Acceptors
HBD parent	0	Hydrogen Bond Donors
# Heavy Atoms parent	26
TPSA parent	81.43	Topological Polar Surface Area
CLND solubility	112 µM	Chemiluminescent nitrogen detection
